# Supplementary material for: MaDREB1F confers cold and drought stress resistance through common regulation of hormone synthesis and protectant metabolite contents in banana
Source: Hortic Res. 2022 Dec 7;10(2):uhac275. doi: 10.1093/hr/uhac275 (PMC9923210; doi:10.1093/hr/uhac275)
Supplement: Web_Material_uhac275 [file web_material_uhac275.zip › Supplementary Tables.xlsx]

## Sheet: S1
Table S1. Primers used in this study.
Gene	Forward primers (5'-3')	Reverse primers (5'-3')	Purpose
MaDREB1F	ATGGAGTTCGAGGAATCGTC	TTATTCATCGTTCCACAGTGGC	Gene cloning
MaDREB1F-1302	CATGCCATGGCGATGGAGTTCGAGGAATCGTC	GGACTAGTTTCATCGTTCCACAGTGGCGACAA	vector constructions for pCAMBIA1302
qDREB1F	CGTCGCCGCCCTCTTCCTCC	CGTTCCCGCACGCCGTGGTA	qPCR
MaRPS2	TAGGGATTCCGACGATTTGTTT	TAGCGTCATCATTGGCTGGGA	qPCR
MaUBQ2	GGCACCACAAACAACACAGG	AGACGAGCAAGGCTTCCATT	qPCR
MaERF11-pAbAi	CCCCGGGGTTTTTTACTTGAAGGTAAAAG	CCTCGAGGCGCAGAGTGTGTATCCCTTCT	vector constructions for Y1H
MaAOC4-pAbAi	CCCCGGGGTACCGCGGTGCGGCAAGATAAG	CCTCGAGGGTTTGAGGAGACTCCGTTTTAT	vector constructions for Y1H
MaACO20-pAbAi	CAAGCTTGGGTGGTGGAGAATCTCGCGG	CCCCGGGGGGATGCCTCAAAGCTACAGAAGA	vector constructions for Y1H
MaDREB1F-pGADT7	GAATTC ATGGAGTTCGAGGAATCGTC	GGATCCTTCATCGTTCCACAGTGGCGAC	vector constructions for Y1H
MaERF11-pGADT7	GAATTCATGGCTCCGAGGGCGAAGGCTT	GGATCCCGCGAACTCCGGCGGAGGC	vector constructions for Y1H
pMaERF11-pGreenII 0800-REN-LUC	CCCCGGGGTTTTTTACTTGAAGGTAAAAG	CCTCGAGGCGCAGAGTGTGTATCCCTTCT	vector constructions for dual luciferase activity
pMaAOC4-pGreenII 0800-REN-LUC	CCCCGGGGTACCGCGGTGCGGCAAGATAAG	CCTCGAGGGTTTGAGGAGACTCCGTTTTAT	vector constructions for dual luciferase activity
pMaACO20-pGreenII 0800-REN-LUC	CAAGCTT GGGTGGTGGAGAATCTCGCGG	CCCCGGGGGGATGCCTCAAAGCTACAGAAGA	vector constructions for dual luciferase activity
MaDREB1F-pGreenII 62-SK	GGATCCATGGAGTTCGAGGAATCGT	GAATTC TTATTCATCGTTCCACAGTGGC	vector constructions for dual luciferase activity
MaERF11-pGreenII 62-SK	GGATCCATGGCTCCGAGGGCGAAGGCTT	GAATTCTCACGCGAACTCCGGCGGAGGC	vector constructions for dual luciferase activity

## Sheet: S2
Table S2. DEGs after cold treatment in transgenic line.
Gene ID	TL_rep1	TL_rep2	TL_rep3	TL_cold_rep1	TL_cold_rep2	TL_cold_rep3	TL_ave	TL_cold_ave	Log2 FC	p-value	SwissProt	NR	Description
GSMUA_Achr10G00030_001	13.1659	12.3714	15.4925	3.54405	1.98174	3.80525	13.687	3.12	-2.13319	1.06837e-15	SRS1_ORYSJ Salt stress root protein RS1 OS=Oryza sativa subsp. japonica GN=Os01g0233000 PE=2 SV=1	plasma membrane polypeptide [Nicotiana tabacum]	plasma membrane polypeptide [Nicotiana tabacum]
GSMUA_Achr10G00040_001	6.66099	8.32419	7.83058	0	3.2468	0.562863	7.615	1.28	-2.5727	0.000664567	ABIL2_ARATH Protein ABIL2 OS=Arabidopsis thaliana GN=ABIL2 PE=1 SV=1	Protein ABIL2, putative [Ricinus communis]	Protein ABIL2, putative [Ricinus communis]
GSMUA_Achr10G00070_001	10.217	9.97941	11.3183	3.95412	5.25955	6.3625	10.515	5.202	-1.01531	0.000549405	SRP19_ORYSJ Signal recognition particle 19 kDa protein OS=Oryza sativa subsp. japonica GN=SRP19 PE=1 SV=1	unknown [Medicago truncatula]	unknown [Medicago truncatula]
GSMUA_Achr10G00130_001	7.68411	8.28728	8.77624	20.8508	22.5425	17.0475	8.259	20.157	1.28724	5.51877e-12	ATPF1_HUMAN ATP synthase mitochondrial F1 complex assembly factor 1 OS=Homo sapiens GN=ATPAF1 PE=1 SV=1	ATP synthase mitochondrial F1 complex assembly factor 1-like [Brachypodium distachyon]	PREDICTED: ATP synthase mitochondrial F1 complex assembly factor 1-like [Brachypodium distachyon]
GSMUA_Achr10G00140_001	27.5764	27.6079	30.4776	87.3942	96.4228	84.5795	28.564	89.475	1.64729	2.42381e-33	HGD_ARATH Homogentisate 1,2-dioxygenase OS=Arabidopsis thaliana GN=HGO PE=2 SV=2	LOW QUALITY PROTEIN: homogentisate 1,2-dioxygenase [Solanum lycopersicum]	PREDICTED: LOW QUALITY PROTEIN: homogentisate 1,2-dioxygenase [Solanum lycopersicum]
GSMUA_Achr10G00150_001	14.1749	16.6065	19.4002	47.6385	48.4865	43.134	16.737	46.43	1.47202	2.06149e-37	HGD_ORYSJ Homogentisate 1,2-dioxygenase OS=Oryza sativa subsp. japonica GN=HGO PE=2 SV=1	homogentisate 1,2-dioxygenase-like [Brachypodium distachyon]	PREDICTED: homogentisate 1,2-dioxygenase-like [Brachypodium distachyon]
GSMUA_Achr10G00370_001	226.43	224.312	228.785	96.8187	98.5738	92.0046	226.519	95.809	-1.2414	6.4763e-140	CRD1_EUPES Magnesium-protoporphyrin IX monomethyl ester [oxidative] cyclase, chloroplastic OS=Euphorbia esula GN=CRD1 PE=3 SV=1	hypothetical protein SORBIDRAFT_03g011270 [Sorghum bicolor]	hypothetical protein SORBIDRAFT_03g011270 [Sorghum bicolor]
GSMUA_Achr10G00380_001	47.524	45.2077	48.4994	19.3293	19.491	18.3015	47.087	19.051	-1.30546	1.34507e-61	UGAL2_ARATH UDP-galactose transporter 2 OS=Arabidopsis thaliana GN=UDP-GALT2 PE=2 SV=1	UDP-galactose transporter 2-like [Vitis vinifera]	PREDICTED: UDP-galactose transporter 2-like [Vitis vinifera]
GSMUA_Achr10G00400_001	8.95704	8.08534	7.36639	0	0	0.242668	8.146	0.091	-6.48408	2.49328e-53	YO092_YEAST Uncharacterized membrane protein YOL092W OS=Saccharomyces cerevisiae (strain ATCC 204508 / S288c) GN=YOL092W PE=1 SV=1	hypothetical protein SORBIDRAFT_03g010545 [Sorghum bicolor]	hypothetical protein SORBIDRAFT_03g010545 [Sorghum bicolor]
GSMUA_Achr10G00410_001	3.74536	4.38145	4.44609	8.12861	12.1539	7.11372	4.201	9.142	1.12178	0.00131822	NA	uncharacterized protein LOC101243818 [Solanum lycopersicum]	PREDICTED: uncharacterized protein LOC101243818 [Solanum lycopersicum]
GSMUA_Achr10G00450_001	14.703	15.4771	15.6663	5.13417	4.91554	7.03026	15.292	5.703	-1.42298	4.72135e-24	NA	predicted protein [Hordeum vulgare subsp. vulgare]	predicted protein [Hordeum vulgare subsp. vulgare]
GSMUA_Achr10G00480_001	121.768	120.335	119.309	0	0	0	120.481	0.01	-13.5565	0	RCA2_LARTR Ribulose bisphosphate carboxylase/oxygenase activase 2, chloroplastic OS=Larrea tridentata GN=RCA2 PE=2 SV=1	rubisco activase [Zantedeschia aethiopica]	rubisco activase [Zantedeschia aethiopica]
GSMUA_Achr10G00490_001	477.753	490.062	490.531	216.647	210.018	207.242	486.125	211.312	-1.20195	8.26343e-178	TRNH1_ARATH Tropinone reductase homolog At1g07440 OS=Arabidopsis thaliana GN=At1g07440 PE=1 SV=1	LOW QUALITY PROTEIN: uncharacterized short-chain type dehydrogenase/reductase y4vI-like [Vitis vinifera]	PREDICTED: LOW QUALITY PROTEIN: uncharacterized short-chain type dehydrogenase/reductase y4vI-like [Vitis vinifera]
GSMUA_Achr10G00500_001	8.75288	6.6872	8.59691	1.72098	1.62798	2.85694	8.022	2.079	-1.94807	3.52912e-14	UPP_TOBAC Uracil phosphoribosyltransferase OS=Nicotiana tabacum GN=UPP PE=2 SV=1	hypothetical protein PRUPE_ppa009527mg [Prunus persica]	hypothetical protein PRUPE_ppa009527mg [Prunus persica]
GSMUA_Achr10G00610_001	148.173	156.87	153.583	1036.32	998.247	1004.84	152.885	1013.15	2.72832	8.96753e-158	NA	predicted protein [Hordeum vulgare subsp. vulgare]	predicted protein [Hordeum vulgare subsp. vulgare]
GSMUA_Achr10G00620_001	194.079	182.201	177.898	814.733	1089.7	817.361	184.736	907.275	2.29607	6.95833e-63	NA	NA	NA
GSMUA_Achr10G00640_001	1.24438	0.455859	0.982022	0.2816	0.406984	0.320337	0.904	0.346	-1.38555	0.0294047	Y5126_ARATH Probable serine/threonine-protein kinase At5g41260 OS=Arabidopsis thaliana GN=At5g41260 PE=1 SV=1	probable serine/threonine-protein kinase At5g41260 [Vitis vinifera]	PREDICTED: probable serine/threonine-protein kinase At5g41260 [Vitis vinifera]
GSMUA_Achr10G00650_001	509.816	534.657	527.34	14.2628	14.1308	15.7747	523.948	14.733	-5.1523	0	F16P1_ORYSJ Fructose-1,6-bisphosphatase, chloroplastic OS=Oryza sativa subsp. japonica GN=Os03g0267300 PE=2 SV=1	fructose-1,6-bisphosphatase, chloroplastic-like [Cucumis sativus]	PREDICTED: fructose-1,6-bisphosphatase, chloroplastic-like [Cucumis sativus]
GSMUA_Achr10G00660_001	5.69036	7.17097	7.98078	0.099578	0.340405	1.01371	6.957	0.495	-3.81296	5.28633e-24	NA	transcription factor DIVARICATA-like [Fragaria vesca subsp. vesca]	PREDICTED: transcription factor DIVARICATA-like [Fragaria vesca subsp. vesca]
GSMUA_Achr10G00680_001	77.9733	89.9786	77.4913	363.312	344.688	332.67	81.824	346.9	2.08392	1.40158e-147	HSPR2_ARATH Nematode resistance protein-like HSPRO2 OS=Arabidopsis thaliana GN=HSPRO2 PE=1 SV=1	nematode resistance protein-like HSPRO1-like [Brachypodium distachyon]	PREDICTED: nematode resistance protein-like HSPRO1-like [Brachypodium distachyon]
GSMUA_Achr10G00730_001	1.74722	0.923138	0.957181	0	0	0.572744	1.219	0.201	-2.60043	0.021769	NUP62_HUMAN Nuclear pore glycoprotein p62 OS=Homo sapiens GN=NUP62 PE=1 SV=3	unnamed protein product [Vitis vinifera]	unnamed protein product [Vitis vinifera]
GSMUA_Achr10G00840_001	64.5059	64.287	64.1264	176.214	179.842	176.687	64.316	177.591	1.46531	2.519e-134	YAI5_SCHPO Uncharacterized protein C24B11.05 OS=Schizosaccharomyces pombe (strain 972 / ATCC 24843) GN=SPAC24B11.05 PE=2 SV=1	unnamed protein product [Vitis vinifera]	unnamed protein product [Vitis vinifera]
GSMUA_Achr10G00870_001	7.9495	8.70409	7.38656	131.317	127.786	125.993	8.023	128.375	4.00008	0	APK1A_ARATH Protein kinase APK1A, chloroplastic OS=Arabidopsis thaliana GN=APK1A PE=2 SV=1	hypothetical protein SORBIDRAFT_09g001190 [Sorghum bicolor]	hypothetical protein SORBIDRAFT_09g001190 [Sorghum bicolor]
GSMUA_Achr10G00880_001	0	9.88627	0	56.809	83.0071	83.7786	3.305	74.542	4.49533	1.77836e-06	NA	NA	NA
GSMUA_Achr10G00890_001	128.323	138.594	142.923	729.851	762.656	766.121	136.623	752.886	2.46223	0	E13B_WHEAT Glucan endo-1,3-beta-glucosidase OS=Triticum aestivum GN=GLC1 PE=2 SV=1	glucan endo-1,3-beta-glucosidase-like [Cucumis sativus]	PREDICTED: glucan endo-1,3-beta-glucosidase-like [Cucumis sativus]
GSMUA_Achr10G00910_001	7.11973	6.23204	4.75169	27.3924	25.9363	23.3841	6.044	25.581	2.0815	2.73595e-25	CRR55_ARATH Cysteine-rich repeat secretory protein 55 OS=Arabidopsis thaliana GN=CRRSP55 PE=2 SV=1	DUF26 domain-containing protein 1 precursor, putative [Ricinus communis]	DUF26 domain-containing protein 1 precursor, putative [Ricinus communis]
GSMUA_Achr10G00970_001	6.07748	6.24408	5.73845	1.82729	2.23113	2.62513	6.03	2.238	-1.42995	9.17652e-38	SCRL2_ORYSJ SCAR-like protein 2 OS=Oryza sativa subsp. japonica GN=Os01g0208600 PE=2 SV=1	protein SCAR3-like [Vitis vinifera]	PREDICTED: protein SCAR3-like [Vitis vinifera]
GSMUA_Achr10G01000_001	1.77986	1.67736	1.44579	4.82451	5.09203	4.17025	1.644	4.706	1.51729	1.639e-06	C7101_ARATH Cytochrome P450 710A1 OS=Arabidopsis thaliana GN=CYP710A1 PE=1 SV=1	cytochrome P450 710A1-like [Vitis vinifera]	PREDICTED: cytochrome P450 710A1-like [Vitis vinifera]
GSMUA_Achr10G01010_001	0.52797	0.557592	0.518218	2.02907	1.67726	2.09677	0.545	1.944	1.8347	4.13663e-20	CALS8_ARATH Putative callose synthase 8 OS=Arabidopsis thaliana GN=CALS8 PE=2 SV=2	putative callose synthase 8-like [Brachypodium distachyon]	PREDICTED: putative callose synthase 8-like [Brachypodium distachyon]
GSMUA_Achr10G01020_001	6.85317	6.74327	5.30756	0.676193	1.98637	0.410937	6.311	1.034	-2.60963	2.48477e-07	TCP4_ARATH Transcription factor TCP4 OS=Arabidopsis thaliana GN=TCP4 PE=2 SV=1	predicted protein [Populus trichocarpa]	predicted protein [Populus trichocarpa]
GSMUA_Achr10G01050_001	1.25021	1.29008	1.18529	0	0.16569	0.537479	1.252	0.244	-2.35928	0.0256586	NA	unnamed protein product [Vitis vinifera]	unnamed protein product [Vitis vinifera]
GSMUA_Achr10G01080_001	2.295	2.55246	2.72552	0.278239	0.177451	0.19513	2.534	0.227	-3.48065	2.69895e-14	NA	conserved hypothetical protein [Ricinus communis]	conserved hypothetical protein [Ricinus communis]
GSMUA_Achr10G01140_001	37.1869	34.3397	34.3357	106.789	109.004	95.2017	35.297	103.675	1.55445	1.02939e-54	NA	hypothetical protein OsJ_00917 [Oryza sativa Japonica Group]	hypothetical protein OsJ_00917 [Oryza sativa Japonica Group]
GSMUA_Achr10G01150_001	17.028	16.1178	18.3862	140.088	150.006	140.714	17.187	143.613	3.0628	3.83634e-232	WRK22_ARATH WRKY transcription factor 22 OS=Arabidopsis thaliana GN=WRKY22 PE=2 SV=1	WRKY transcription factor 22-like [Brachypodium distachyon]	PREDICTED: WRKY transcription factor 22-like [Brachypodium distachyon]
GSMUA_Achr10G01270_001	2.15349	0.990148	1.11598	0	0.109424	0.901186	1.43	0.347	-2.04301	0.0394616	NA	Os02g0754600 [Oryza sativa Japonica Group]	Os02g0754600 [Oryza sativa Japonica Group]
GSMUA_Achr10G01300_001	17.1737	17.5693	17.175	35.7585	34.804	37.9143	17.316	36.169	1.06265	5.64609e-37	PHRF1_HUMAN PHD and RING finger domain-containing protein 1 OS=Homo sapiens GN=PHRF1 PE=1 SV=3	uncharacterized protein LOC101295635 [Fragaria vesca subsp. vesca]	PREDICTED: uncharacterized protein LOC101295635 [Fragaria vesca subsp. vesca]
GSMUA_Achr10G01330_001	11.9725	10.5877	12.9171	38.822	53.5108	49.368	11.836	47.244	1.99695	3.10122e-13	NA	Os01g0309900 [Oryza sativa Japonica Group]	Os01g0309900 [Oryza sativa Japonica Group]
GSMUA_Achr10G01340_001	12.5651	15.6129	14.7798	43.9762	39.2163	45.05	14.329	42.757	1.57722	1.54533e-20	NA	Os01g0309900 [Oryza sativa Japonica Group]	Os01g0309900 [Oryza sativa Japonica Group]
GSMUA_Achr10G01350_001	5.5274	5.52942	7.39633	21.1603	19.5472	18.5027	6.161	19.747	1.6804	5.07495e-21	NA	uncharacterized protein LOC100835215 [Brachypodium distachyon]	PREDICTED: uncharacterized protein LOC100835215 [Brachypodium distachyon]
GSMUA_Achr10G01380_001	39.4986	41.3906	39.4249	16.9972	22.7099	17.2769	40.115	19.005	-1.07776	7.21575e-32	EDL16_ARATH Sugar transporter ERD6-like 16 OS=Arabidopsis thaliana GN=At5g18840 PE=2 SV=2	sugar transporter ERD6-like 16-like [Brachypodium distachyon]	PREDICTED: sugar transporter ERD6-like 16-like [Brachypodium distachyon]
GSMUA_Achr10G01390_001	34.5969	34.9179	36.658	13.4637	14.3933	10.9427	35.401	12.943	-1.45162	2.1513e-33	BI1L_ARATH BI1-like protein OS=Arabidopsis thaliana GN=At4g15470 PE=2 SV=1	transmembrane BAX inhibitor motif-containing protein 4 [Zea mays]	transmembrane BAX inhibitor motif-containing protein 4 [Zea mays]
GSMUA_Achr10G01450_001	0	0	0.648326	6.94616	4.48119	7.72873	0.226	6.395	4.82255	1.00286e-11	NA	hypothetical protein OsJ_18541 [Oryza sativa Japonica Group]	hypothetical protein OsJ_18541 [Oryza sativa Japonica Group]
GSMUA_Achr10G01460_001	2.72399	2.84332	2.93351	0	0	0	2.844	0.01	-8.15178	5.72842e-36	NA	reverse transcriptase, putative; 16838-20266 [Arabidopsis thaliana]	reverse transcriptase, putative; 16838-20266 [Arabidopsis thaliana]
GSMUA_Achr10G01490_001	12.0229	14.84	19.5293	66.4633	78.9008	78.407	15.474	74.6	2.26933	3.32054e-24	NA	protein with unknown function [Ricinus communis]	protein with unknown function [Ricinus communis]
GSMUA_Achr10G01520_001	1.49523	1.77997	1.64479	5.07066	3.98015	3.15437	1.65	4.078	1.3054	0.000762848	DYR_SCHPO Dihydrofolate reductase OS=Schizosaccharomyces pombe (strain 972 / ATCC 24843) GN=dfr1 PE=2 SV=2	hypothetical protein SORBIDRAFT_02g043510 [Sorghum bicolor]	hypothetical protein SORBIDRAFT_02g043510 [Sorghum bicolor]
GSMUA_Achr10G01560_001	17.9968	22.565	18.3938	6.00345	10.1633	11.1536	19.662	9.117	-1.10878	0.00652076	DNJ72_ARATH Chaperone protein dnaJ 72 OS=Arabidopsis thaliana GN=ATJ72 PE=2 SV=1	Chaperone protein dnaJ [Medicago truncatula]	Chaperone protein dnaJ [Medicago truncatula]
GSMUA_Achr10G01570_001	8.97599	5.98496	7.40417	1.42124	3.06306	3.64173	7.465	2.719	-1.45707	0.000689798	DNJ72_ARATH Chaperone protein dnaJ 72 OS=Arabidopsis thaliana GN=ATJ72 PE=2 SV=1	chaperone protein dnaJ 72 [Vitis vinifera]	PREDICTED: chaperone protein dnaJ 72 [Vitis vinifera]
GSMUA_Achr10G01660_001	0.602468	0.274638	0.706407	4.25174	5.9092	5.42504	0.538	5.205	3.27422	9.30816e-21	ALA1_ARATH Phospholipid-transporting ATPase 1 OS=Arabidopsis thaliana GN=ALA1 PE=1 SV=1	phospholipid-transporting ATPase 1-like [Vitis vinifera]	PREDICTED: phospholipid-transporting ATPase 1-like [Vitis vinifera]
GSMUA_Achr10G01680_001	12.6031	11.6125	10.485	48.6332	49.6645	52.8708	11.577	50.399	2.12213	1.90944e-123	C3H23_ORYSJ Zinc finger CCCH domain-containing protein 23 OS=Oryza sativa subsp. japonica GN=Os03g0329200 PE=2 SV=1	hypothetical protein OsJ_25610 [Oryza sativa Japonica Group]	hypothetical protein OsJ_25610 [Oryza sativa Japonica Group]
GSMUA_Achr10G01750_001	6.03824	5.14024	5.94078	0.228358	0.142202	0.0522305	5.716	0.151	-5.24239	8.43445e-52	FERON_ARATH Receptor-like protein kinase FERONIA OS=Arabidopsis thaliana GN=FER PE=1 SV=1	receptor-like protein kinase FERONIA-like isoform 1 [Brachypodium distachyon]	PREDICTED: receptor-like protein kinase FERONIA-like isoform 1 [Brachypodium distachyon]
GSMUA_Achr10G01760_001	2.06956	2.63211	0.914123	0	0	0	1.882	0.01	-7.55612	0.000379563	FERON_ARATH Receptor-like protein kinase FERONIA OS=Arabidopsis thaliana GN=FER PE=1 SV=1	putative receptor-like protein kinase family protein [Zea mays]	TPA: putative receptor-like protein kinase family protein [Zea mays]
GSMUA_Achr10G01780_001	3.89574	3.52467	3.06097	0	0.136162	0.0749016	3.504	0.08	-5.45286	9.58001e-23	FERON_ARATH Receptor-like protein kinase FERONIA OS=Arabidopsis thaliana GN=FER PE=1 SV=1	receptor-like protein kinase FERONIA-like isoform 1 [Brachypodium distachyon]	PREDICTED: receptor-like protein kinase FERONIA-like isoform 1 [Brachypodium distachyon]
GSMUA_Achr10G01980_001	15.548	16.227	16.7281	7.47948	7.2315	7.67589	16.178	7.472	-1.11447	3.279e-51	CRS1_ORYSJ Chloroplastic group IIA intron splicing facilitator CRS1, chloroplastic OS=Oryza sativa subsp. japonica GN=Os08g0360100 PE=2 SV=1	chloroplastic group IIA intron splicing facilitator CRS1, chloroplastic-like [Vitis vinifera]	PREDICTED: chloroplastic group IIA intron splicing facilitator CRS1, chloroplastic-like [Vitis vinifera]
GSMUA_Achr10G02140_001	44.576	45.456	48.6783	22.9304	19.5624	21.2873	46.247	21.27	-1.12054	8.50634e-55	M3K1_ARATH Mitogen-activated protein kinase kinase kinase 1 OS=Arabidopsis thaliana GN=MEKK1 PE=1 SV=2	hypothetical protein OsI_10836 [Oryza sativa Indica Group]	hypothetical protein OsI_10836 [Oryza sativa Indica Group]
GSMUA_Achr10G02190_001	7.94843	0	0	16.7131	26.1025	49.6688	2.659	30.838	3.53575	0.00781431	APK1B_ARATH Protein kinase APK1B, chloroplastic OS=Arabidopsis thaliana GN=APK1B PE=2 SV=2	protein kinase APK1A, chloroplastic-like [Brachypodium distachyon]	PREDICTED: protein kinase APK1A, chloroplastic-like [Brachypodium distachyon]
GSMUA_Achr10G02240_001	10.5727	10.1104	10.1696	48.9103	44.6579	48.2091	10.294	47.269	2.19909	2.53431e-147	ODB2_MOUSE Lipoamide acyltransferase component of branched-chain alpha-keto acid dehydrogenase complex, mitochondrial OS=Mus musculus GN=Dbt PE=2 SV=2	lipoamide acyltransferase component of branched-chain alpha-keto acid dehydrogenase complex, mitochondrial-like isoform 1 [Brachypodium distachyon]	PREDICTED: lipoamide acyltransferase component of branched-chain alpha-keto acid dehydrogenase complex, mitochondrial-like isoform 1 [Brachypodium distachyon]
GSMUA_Achr10G02320_001	18.4011	18.4568	15.9758	2.00292	1.97387	2.52665	17.621	2.178	-3.01622	2.4948e-63	PTR45_ARATH Probable peptide/nitrate transporter At3g53960 OS=Arabidopsis thaliana GN=At3g53960 PE=2 SV=2	putative peptide/nitrate transporter At2g37900-like [Fragaria vesca subsp. vesca]	PREDICTED: putative peptide/nitrate transporter At2g37900-like [Fragaria vesca subsp. vesca]
GSMUA_Achr10G02410_001	75.1377	74.3254	79.0253	28.3229	29.6373	26.7789	76.173	28.256	-1.43072	3.39273e-92	TIC62_PEA Protein TIC 62, chloroplastic OS=Pisum sativum GN=TIC62 PE=1 SV=2	hypothetical protein PRUPE_ppa004225mg [Prunus persica]	hypothetical protein PRUPE_ppa004225mg [Prunus persica]
GSMUA_Achr10G02420_001	0.703135	0.158251	0	4.63365	5.29992	7.84474	0.297	5.936	4.32096	3.47258e-11	ARR1_ARATH Two-component response regulator ARR1 OS=Arabidopsis thaliana GN=ARR1 PE=1 SV=2	unnamed protein product [Vitis vinifera]	unnamed protein product [Vitis vinifera]
GSMUA_Achr10G02430_001	13.2759	13.3433	11.9789	39.7227	38.9334	35.0332	12.876	37.906	1.55774	5.13177e-41	RING1_GOSHI E3 ubiquitin-protein ligase RING1 OS=Gossypium hirsutum GN=RING1 PE=2 SV=1	E3 ubiquitin-protein ligase RING1-like [Vitis vinifera]	PREDICTED: E3 ubiquitin-protein ligase RING1-like [Vitis vinifera]
GSMUA_Achr10G02520_001	14.695	16.3452	16.9516	37.0932	36.6435	37.7656	16.007	37.177	1.21571	2.75706e-34	XYLT1_RAT Xylosyltransferase 1 (Fragment) OS=Rattus norvegicus GN=Xylt1 PE=2 SV=1	predicted protein [Hordeum vulgare subsp. vulgare]	predicted protein [Hordeum vulgare subsp. vulgare]
GSMUA_Achr10G02540_001	5.47758	6.02828	6.53765	12.0845	12.0949	12.7347	6.025	12.315	1.03138	2.56681e-15	NA	conserved hypothetical protein [Ricinus communis]	conserved hypothetical protein [Ricinus communis]
GSMUA_Achr10G02570_001	142.227	129.164	144.798	313.783	307.682	300.616	138.74	307.37	1.14759	5.66666e-75	ADF4_ARATH Actin-depolymerizing factor 4 OS=Arabidopsis thaliana GN=ADF4 PE=2 SV=2	putative actin-depolymerizing factor [Wolffia arrhiza]	putative actin-depolymerizing factor [Wolffia arrhiza]
GSMUA_Achr10G02580_001	3.76412	3.28787	4.98565	1.38876	1.48689	0.516495	4.023	1.141	-1.81797	0.0049315	H2A1_MEDTR Probable histone H2A.1 OS=Medicago truncatula GN=MtrDRAFT_AC149210g1v1 PE=3 SV=1	uncharacterized protein LOC100306579 [Glycine max]	uncharacterized protein LOC100306579 [Glycine max]
GSMUA_Achr10G02670_001	5.21594	5.69243	4.76921	1.26458	1.66939	1.7601	5.236	1.575	-1.73311	1.88628e-30	CTR1_ARATH Serine/threonine-protein kinase CTR1 OS=Arabidopsis thaliana GN=CTR1 PE=1 SV=1	hypothetical protein SORBIDRAFT_10g005460 [Sorghum bicolor]	hypothetical protein SORBIDRAFT_10g005460 [Sorghum bicolor]
GSMUA_Achr10G02870_001	0.538769	1.05883	0.757012	0.125506	0.0529966	0.234678	0.795	0.148	-2.42536	0.000390635	SUBL_ARATH Subtilisin-like protease OS=Arabidopsis thaliana GN=ARA12 PE=1 SV=1	Os06g0700000 [Oryza sativa Japonica Group]	Os06g0700000 [Oryza sativa Japonica Group]
GSMUA_Achr10G02930_001	8.90978	9.8559	8.35279	0.263044	0.113167	0.121152	9.049	0.176	-5.68411	2.33822e-34	NA	uncharacterized protein LOC100275536 [Zea mays]	uncharacterized protein LOC100275536 [Zea mays]
GSMUA_Achr10G03000_001	4.15679	2.19375	3.84124	1.58719	1.28236	1.39989	3.407	1.433	-1.24946	0.00173918	TIF3B_ARATH Protein TIFY 3B OS=Arabidopsis thaliana GN=TIFY3B PE=1 SV=1	uncharacterized protein LOC100384736 [Zea mays]	uncharacterized protein LOC100384736 [Zea mays]
GSMUA_Achr10G03060_001	1.35441	3.42313	1.24327	0.174705	0.313011	0.339374	2.017	0.286	-2.81812	0.0124044	NA	Os01g0832900 [Oryza sativa Japonica Group]	Os01g0832900 [Oryza sativa Japonica Group]
GSMUA_Achr10G03200_001	49.0294	48.7626	49.8751	8.11434	10.4971	7.13861	49.232	8.593	-2.51836	3.09935e-99	IN21B_ORYSJ Protein IN2-1 homolog B OS=Oryza sativa subsp. japonica GN=GSTZ5 PE=2 SV=1	glutathione S-transferase [Musa acuminata AAA Group]	glutathione S-transferase [Musa acuminata AAA Group]
GSMUA_Achr10G03280_001	9.18131	5.96859	12.7407	2.7728	0	1.8831	9.307	1.562	-2.57492	0.0084513	NA	predicted protein [Hordeum vulgare subsp. vulgare]	predicted protein [Hordeum vulgare subsp. vulgare]
GSMUA_Achr10G03310_001	0	0	0.116797	2.35626	1.38955	1.34484	0.049	1.707	5.12254	1.71135e-06	DR100_ARATH DNA-damage-repair/toleration protein DRT100 OS=Arabidopsis thaliana GN=DRT100 PE=2 SV=2	hypothetical protein PRUPE_ppa007530mg [Prunus persica]	hypothetical protein PRUPE_ppa007530mg [Prunus persica]
GSMUA_Achr10G03420_001	1.72389	2.67954	3.51261	0	0	0	2.649	0.01	-8.0493	0.000772427	ARIA_ARATH ARM REPEAT PROTEIN INTERACTING WITH ABF2 OS=Arabidopsis thaliana GN=ARIA PE=1 SV=2	hypothetical protein OsJ_18462 [Oryza sativa Japonica Group]	hypothetical protein OsJ_18462 [Oryza sativa Japonica Group]
GSMUA_Achr10G03430_001	18.1805	17.1848	17.5802	0	0	0	17.658	0.01	-10.7861	3.40091e-07	UVH3_ARATH DNA repair protein UVH3 OS=Arabidopsis thaliana GN=UVH3 PE=2 SV=1	DNA-repair protein UVH3, putative [Ricinus communis]	DNA-repair protein UVH3, putative [Ricinus communis]
GSMUA_Achr10G03450_001	0.881942	1.48655	1.06515	2.30162	2.19808	2.49886	1.155	2.343	1.02046	0.0257852	Y3720_ARATH UPF0481 protein At3g47200 OS=Arabidopsis thaliana GN=At3g47200 PE=1 SV=1	hypothetical protein OsI_01638 [Oryza sativa Indica Group]	hypothetical protein OsI_01638 [Oryza sativa Indica Group]
GSMUA_Achr10G03510_001	9.61132	10.7561	9.78822	3.08228	2.68765	4.09722	10.062	3.299	-1.60882	3.76376e-47	NA	hypothetical protein OsI_16267 [Oryza sativa Indica Group]	hypothetical protein OsI_16267 [Oryza sativa Indica Group]
GSMUA_Achr10G03520_001	69.4741	72.2348	73.0493	202.56	200.931	205.386	71.596	202.969	1.50331	1.23352e-199	HS904_ARATH Heat shock protein 90-4 OS=Arabidopsis thaliana GN=HSP90-4 PE=2 SV=1	Full=Heat shock protein 81-1; Short=HSP81-1; AltName: Full=Heat shock protein 82	RecName: Full=Heat shock protein 81-1; Short=HSP81-1; AltName: Full=Heat shock protein 82
GSMUA_Achr10G03530_001	3.01205	4.02164	9.90628	0	1.19514	0	5.657	0.408	-3.7934	0.0306597	NA	NA	NA
GSMUA_Achr10G03540_001	0.956544	0.955079	0.929197	0.213598	0.359335	0.133662	0.957	0.246	-1.95986	0.00129641	NHX6_ARATH Sodium/hydrogen exchanger 6 OS=Arabidopsis thaliana GN=NHX6 PE=1 SV=3	hypothetical protein ZEAMMB73_538503 [Zea mays]	TPA: hypothetical protein ZEAMMB73_538503 [Zea mays]
GSMUA_Achr10G03630_001	29.2432	26.5336	28.1555	72.3335	77.8032	76.8837	27.987	75.683	1.43521	1.09127e-95	P2C04_ARATH Probable protein phosphatase 2C 4 OS=Arabidopsis thaliana GN=PLL5 PE=1 SV=1	probable protein phosphatase 2C 23-like isoform 1 [Vitis vinifera]	PREDICTED: probable protein phosphatase 2C 23-like isoform 1 [Vitis vinifera]
GSMUA_Achr10G03700_001	1.52772	2.94898	4.10204	49.5585	50.6407	43.698	2.87	47.976	4.06319	2.27675e-97	ZAT11_ARATH Zinc finger protein ZAT11 OS=Arabidopsis thaliana GN=ZAT11 PE=2 SV=1	zinc finger protein ZAT12-like [Vitis vinifera]	PREDICTED: zinc finger protein ZAT12-like [Vitis vinifera]
GSMUA_Achr10G03870_001	24.2609	29.5828	26.8217	10.7441	7.15317	5.93633	26.898	7.955	-1.75757	1.11349e-18	EFP_SYNP6 Elongation factor P OS=Synechococcus sp. (strain ATCC 27144 / PCC 6301 / SAUG 1402/1) GN=efp PE=3 SV=1	elongation factor P [Vitis vinifera]	PREDICTED: elongation factor P [Vitis vinifera]
GSMUA_Achr10G03880_001	16.63	16.1357	18.8548	7.31896	7.76973	9.11128	17.217	8.077	-1.09194	2.04478e-16	HT1_ARATH Serine/threonine-protein kinase HT1 OS=Arabidopsis thaliana GN=HT1 PE=1 SV=1	putative protein kinase superfamily protein [Zea mays]	TPA: putative protein kinase superfamily protein [Zea mays]
GSMUA_Achr10G03930_001	3.65671	4.25045	3.13114	24.4108	24.104	30.1249	3.689	26.223	2.82953	2.16234e-39	PDCD4_CHICK Programmed cell death protein 4 OS=Gallus gallus GN=PDCD4 PE=2 SV=1	unnamed protein product [Vitis vinifera]	unnamed protein product [Vitis vinifera]
GSMUA_Achr10G03950_001	0.500693	0	0.798411	1.6125	2.2843	1.31108	0.443	1.746	1.97867	0.0188047	DHSB2_ARATH Succinate dehydrogenase [ubiquinone] iron-sulfur subunit 2, mitochondrial OS=Arabidopsis thaliana GN=SDH2-2 PE=1 SV=2	unknown [Medicago truncatula]	unknown [Medicago truncatula]
GSMUA_Achr10G03960_001	0.164856	0.0506394	0.0514393	3.32415	3.27234	2.92605	0.099	3.184	5.00727	3.81274e-24	COL7_ARATH Zinc finger protein CONSTANS-LIKE 7 OS=Arabidopsis thaliana GN=COL7 PE=2 SV=1	unnamed protein product [Vitis vinifera]	unnamed protein product [Vitis vinifera]
GSMUA_Achr10G03970_001	0.597132	0.547196	0.561448	3.70499	3.06473	3.41161	0.579	3.404	2.5556	9.5983e-06	HSDL1_HUMAN Inactive hydroxysteroid dehydrogenase-like protein 1 OS=Homo sapiens GN=HSDL1 PE=1 SV=3	inactive hydroxysteroid dehydrogenase-like protein 1-like [Brachypodium distachyon]	PREDICTED: inactive hydroxysteroid dehydrogenase-like protein 1-like [Brachypodium distachyon]
GSMUA_Achr10G04120_001	85.09	82.0854	69.4264	23.2646	41.1234	30.4449	78.877	31.621	-1.31872	7.02334e-09	GATB_ORYSI Glutamyl-tRNA(Gln) amidotransferase subunit B, chloroplastic/mitochondrial OS=Oryza sativa subsp. indica GN=GATB PE=3 SV=1	Os11g0544800 [Oryza sativa Japonica Group]	Os11g0544800 [Oryza sativa Japonica Group]
GSMUA_Achr10G04140_001	1099.03	1776.91	1704.25	426.337	475.009	143.766	1526.74	348.381	-2.13172	9.56604e-09	GATB_SORBI Glutamyl-tRNA(Gln) amidotransferase subunit B, chloroplastic/mitochondrial OS=Sorghum bicolor GN=GATB PE=3 SV=1	hypothetical protein ZEAMMB73_511569 [Zea mays]	hypothetical protein ZEAMMB73_511569 [Zea mays]
GSMUA_Achr10G04170_001	29.5204	29.9216	31.4254	176.622	180.943	172.605	30.299	176.733	2.54423	0	HOL3_ARATH Probable thiol methyltransferase 2 OS=Arabidopsis thaliana GN=HOL3 PE=1 SV=1	hypothetical protein SORBIDRAFT_10g003780 [Sorghum bicolor]	hypothetical protein SORBIDRAFT_10g003780 [Sorghum bicolor]
GSMUA_Achr10G04200_001	0.911987	0.882799	1.8267	0	0.435137	0.317178	1.217	0.261	-2.22121	0.0228201	ACOT9_MOUSE Acyl-coenzyme A thioesterase 9, mitochondrial OS=Mus musculus GN=Acot9 PE=1 SV=1	Os09g0517700 [Oryza sativa Japonica Group]	Os09g0517700 [Oryza sativa Japonica Group]
GSMUA_Achr10G04310_001	6.0182	5.93259	7.35607	2.61168	2.05833	1.84302	6.446	2.181	-1.56341	1.46006e-12	GDIA_CANFA Rab GDP dissociation inhibitor alpha OS=Canis familiaris GN=GDI1 PE=2 SV=1	predicted protein [Populus trichocarpa]	predicted protein [Populus trichocarpa]
GSMUA_Achr10G04320_001	23.0936	17.8234	18.4609	5.76355	6.74138	5.49121	19.803	6.009	-1.72052	1.6467e-19	NAC94_ARATH Putative NAC domain-containing protein 94 OS=Arabidopsis thaliana GN=ANAC094 PE=2 SV=1	protein FEZ [Vitis vinifera]	PREDICTED: protein FEZ [Vitis vinifera]
GSMUA_Achr10G04450_001	11.6049	8.4778	5.92587	3.04321	5.5037	4.25726	8.68	4.278	-1.02076	0.0316043	ERF20_ARATH Ethylene-responsive transcription factor ERF020 OS=Arabidopsis thaliana GN=ERF020 PE=2 SV=1	AP2 domain-containing transcription factor-like protein [Oryza sativa Japonica Group]	AP2 domain-containing transcription factor-like protein [Oryza sativa Japonica Group]
GSMUA_Achr10G04510_001	0	0	0	1.29745	1.425	1.02155	0.01	1.258	6.97499	1.30516e-11	GLYG2_HUMAN Glycogenin-2 OS=Homo sapiens GN=GYG2 PE=1 SV=2	hypothetical protein OsJ_18611 [Oryza sativa Japonica Group]	hypothetical protein OsJ_18611 [Oryza sativa Japonica Group]
GSMUA_Achr10G04530_001	36.2293	32.5369	36.0579	71.4623	79.4804	73.8559	34.951	74.943	1.10046	1.40717e-41	NAC78_ARATH NAC domain-containing protein 78 OS=Arabidopsis thaliana GN=NAC078 PE=2 SV=2	transcription factor [Hordeum vulgare subsp. vulgare]	transcription factor [Hordeum vulgare subsp. vulgare]
GSMUA_Achr10G04550_001	2.33826	1.96963	1.53622	11.4838	11.9162	13.2041	1.958	12.211	2.64073	1.22075e-37	CAP4_ARATH Putative clathrin assembly protein At1g03050 OS=Arabidopsis thaliana GN=At1g03050 PE=2 SV=1	putative clathrin assembly protein At1g03050-like [Glycine max]	PREDICTED: putative clathrin assembly protein At1g03050-like [Glycine max]
GSMUA_Achr10G04560_001	7.29496	6.16204	7.6993	3.42933	3.65814	3.35841	7.062	3.492	-1.01602	1.50566e-09	Y2369_ARATH BTB/POZ domain-containing protein At2g13690 OS=Arabidopsis thaliana GN=PRL1-IFG PE=2 SV=2	H-BTB6+-+Bric-a-Brac+Tramtrack+Broad+Complex+BTB+domain+with+H+family [Oryza australiensis]	H-BTB6+-+Bric-a-Brac+Tramtrack+Broad+Complex+BTB+domain+with+H+family [Oryza australiensis]
GSMUA_Achr10G04570_001	112.832	126.75	123.498	277.696	268.097	267.493	121.037	271.105	1.1634	7.83837e-104	NAC2_ARATH NAC domain-containing protein 2 OS=Arabidopsis thaliana GN=NAC002 PE=2 SV=2	NAC23 [Saccharum officinarum]	NAC23 [Saccharum officinarum]
GSMUA_Achr10G04590_001	2.72086	3.73021	2.31857	1.02718	0.881014	0.629088	2.933	0.856	-1.77669	0.0019888	MYB08_ANTMA Myb-related protein 308 OS=Antirrhinum majus GN=MYB308 PE=2 SV=1	MYB6 [Tradescantia fluminensis]	MYB6 [Tradescantia fluminensis]
GSMUA_Achr10G04610_001	3.66581	4.88961	4.7742	0.718354	1.61449	1.51188	4.453	1.292	-1.78517	4.74639e-07	NA	predicted protein [Populus trichocarpa]	predicted protein [Populus trichocarpa]
GSMUA_Achr10G04670_001	0	0.204999	0.211837	8.50767	6.2111	7.86243	0.149	7.537	5.66061	1.58211e-15	Y1816_ARATH Uncharacterized protein At1g08160 OS=Arabidopsis thaliana GN=At1g08160 PE=2 SV=1	hypothetical protein SORBIDRAFT_08g003720 [Sorghum bicolor]	hypothetical protein SORBIDRAFT_08g003720 [Sorghum bicolor]
GSMUA_Achr10G04720_001	80.6111	76.6558	76.5513	6.98846	6.79837	8.10959	77.949	7.309	-3.41478	6.66858e-185	NAC90_ARATH NAC domain-containing protein 90 OS=Arabidopsis thaliana GN=NAC090 PE=2 SV=1	NAC protein 13 [Gossypium hirsutum]	NAC protein 13 [Gossypium hirsutum]
GSMUA_Achr10G04770_001	143.077	145.358	138.294	29.293	31.7824	28.7556	142.253	29.954	-2.24764	1.21518e-233	Y1669_ARATH Uncharacterized oxidoreductase At1g06690, chloroplastic OS=Arabidopsis thaliana GN=At1g06690 PE=1 SV=1	hypothetical protein SORBIDRAFT_02g011900 [Sorghum bicolor]	hypothetical protein SORBIDRAFT_02g011900 [Sorghum bicolor]
GSMUA_Achr10G04800_001	1.29777	2.58679	2.08129	0	0	0	1.999	0.01	-7.64313	3.09248e-08	NA	NA	NA
GSMUA_Achr10G04840_001	0	0.0550801	0	1.21164	1.60277	1.71815	0.028	1.521	5.76345	1.3652e-11	CRK19_ARATH Cysteine-rich receptor-like protein kinase 19 OS=Arabidopsis thaliana GN=CRK19 PE=2 SV=2	predicted protein [Populus trichocarpa]	predicted protein [Populus trichocarpa]
GSMUA_Achr10G04860_001	9.16951	7.14436	6.24682	4.80614	3.3569	2.49737	7.53	3.563	-1.07956	0.000339398	BH112_ARATH Transcription factor bHLH112 OS=Arabidopsis thaliana GN=BHLH112 PE=2 SV=1	transcription factor bHLH123-like [Vitis vinifera]	PREDICTED: transcription factor bHLH123-like [Vitis vinifera]
GSMUA_Achr10G04870_001	0.50421	0.952505	0.549429	3.31515	2.85325	2.91444	0.679	3.038	2.16164	1.38586e-19	ATK1_ARATH Kinesin-1 OS=Arabidopsis thaliana GN=ATK1 PE=2 SV=1	kinesin-1-like [Brachypodium distachyon]	PREDICTED: kinesin-1-like [Brachypodium distachyon]
GSMUA_Achr10G04920_001	11.3643	13.9676	13.8697	0.215437	0.774327	0.814956	13.077	0.612	-4.41736	9.86741e-25	YL630_MIMIV Uncharacterized protein L630 OS=Acanthamoeba polyphaga mimivirus GN=MIMI_L630 PE=4 SV=1	predicted protein [Populus trichocarpa]	predicted protein [Populus trichocarpa]
GSMUA_Achr10G04930_001	8.62142	10.0046	9.14918	3.02367	2.91779	1.86856	9.268	2.613	-1.82655	3.29389e-41	Y5162_ARATH Uncharacterized protein At5g41620 OS=Arabidopsis thaliana GN=At5g41620 PE=1 SV=2	uncharacterized protein LOC100255542 [Vitis vinifera]	PREDICTED: uncharacterized protein LOC100255542 [Vitis vinifera]
GSMUA_Achr10G05030_001	21.2383	22.7566	21.3978	5.84795	4.88322	4.75398	21.808	5.172	-2.07606	1.63864e-89	VIP2_NICBE Probable NOT transcription complex subunit VIP2 (Fragment) OS=Nicotiana benthamiana GN=VIP2 PE=1 SV=1	probable NOT transcription complex subunit VIP2-like [Vitis vinifera]	PREDICTED: probable NOT transcription complex subunit VIP2-like [Vitis vinifera]
GSMUA_Achr10G05070_001	0.344132	0.327859	0.168276	26.2769	27.3353	26.7408	0.29	26.794	6.52971	1.9599e-70	NC100_ARATH NAC domain-containing protein 100 OS=Arabidopsis thaliana GN=NAC100 PE=2 SV=1	NAC-like protein 7 [Crocus sativus]	NAC-like protein 7 [Crocus sativus]
GSMUA_Achr10G05290_001	1.3593	2.29765	4.47663	0	0	0	2.721	0.01	-8.08799	0.000781046	NA	ARM REPEAT PROTEIN INTERACTING WITH ABF2 isoform 2 [Vitis vinifera]	PREDICTED: ARM REPEAT PROTEIN INTERACTING WITH ABF2 isoform 2 [Vitis vinifera]
GSMUA_Achr10G05380_001	0.388719	0.284157	0.414769	0.686061	1.05012	0.802407	0.373	0.856	1.19844	0.0466045	NHX2_ARATH Sodium/hydrogen exchanger 2 OS=Arabidopsis thaliana GN=NHX2 PE=1 SV=2	Na+/H+ antiporter [Iris lactea]	Na+/H+ antiporter [Iris lactea]
GSMUA_Achr10G05400_001	7.08205	9.39958	11.9425	43.781	46.1164	37.5751	9.485	42.501	2.16378	1.97146e-17	ABA2_ARATH Xanthoxin dehydrogenase OS=Arabidopsis thaliana GN=ABA2 PE=1 SV=1	hypothetical protein PRUPE_ppa008509mg [Prunus persica]	hypothetical protein PRUPE_ppa008509mg [Prunus persica]
GSMUA_Achr10G05410_001	29.2013	25.787	22.1141	98.8852	143.767	126.825	25.711	123.169	2.26018	7.19984e-26	NA	momilactone A synthase-like [Brachypodium distachyon]	PREDICTED: momilactone A synthase-like [Brachypodium distachyon]
GSMUA_Achr10G05440_001	8.16087	8.59543	8.49346	2.9737	1.95394	3.13972	8.427	2.699	-1.64259	7.09692e-17	SETD3_CHICK Histone-lysine N-methyltransferase setd3 OS=Gallus gallus GN=SETD3 PE=2 SV=1	histone-lysine N-methyltransferase setd3 [Vitis vinifera]	PREDICTED: histone-lysine N-methyltransferase setd3 [Vitis vinifera]
GSMUA_Achr10G05520_001	2.05622	1.89853	1.3483	5.41544	4.36671	4.67754	1.778	4.83	1.44177	5.14408e-06	MRS21_ARATH Magnesium transporter MRS2-1 OS=Arabidopsis thaliana GN=MRS2-1 PE=2 SV=1	RNA splicing protein mrs2, mitochondrial, putative [Ricinus communis]	RNA splicing protein mrs2, mitochondrial, putative [Ricinus communis]
GSMUA_Achr10G05690_001	53.6784	59.3086	56.8293	15.5703	18.5527	17.0389	56.615	17.064	-1.73023	4.63776e-95	NA	zinc finger CCCH domain-containing protein ZFN-like isoform 1 [Vitis vinifera]	PREDICTED: zinc finger CCCH domain-containing protein ZFN-like isoform 1 [Vitis vinifera]
GSMUA_Achr10G05700_001	63.4567	88.1332	65.3392	16.5894	8.13965	11.7856	72.32	12.182	-2.56964	0.000113033	NA	uncharacterized protein LOC101305744 [Fragaria vesca subsp. vesca]	PREDICTED: uncharacterized protein LOC101305744 [Fragaria vesca subsp. vesca]
GSMUA_Achr10G05730_001	58.1452	55.16	58.9714	157.855	166.417	155.468	57.436	159.923	1.47735	1.39484e-113	RIN4_ARATH RPM1-interacting protein 4 OS=Arabidopsis thaliana GN=RIN4 PE=1 SV=1	Os03g0848600 [Oryza sativa Japonica Group]	Os03g0848600 [Oryza sativa Japonica Group]
GSMUA_Achr10G05740_001	35.2703	37.4353	34.8068	11.9554	11.6274	14.0852	35.847	12.566	-1.51233	5.12516e-54	DHMA2_MYCTU Haloalkane dehalogenase 2 OS=Mycobacterium tuberculosis GN=dhmA2 PE=3 SV=1	Os01g0919700 [Oryza sativa Japonica Group]	Os01g0919700 [Oryza sativa Japonica Group]
GSMUA_Achr10G05830_001	12.8199	12.6946	14.0864	6.38646	7.02141	6.16797	13.21	6.535	-1.01537	9.38084e-14	ACR4_ARATH Serine/threonine-protein kinase-like protein ACR4 OS=Arabidopsis thaliana GN=ACR4 PE=1 SV=1	putative disease resistance protein kinase [Oryza sativa Japonica Group]	putative disease resistance protein kinase [Oryza sativa Japonica Group]
GSMUA_Achr10G05910_001	8.98526	7.86072	8.56183	4.19418	3.76542	2.82519	8.479	3.605	-1.23389	1.06254e-09	WDR85_MOUSE WD repeat-containing protein 85 OS=Mus musculus GN=Wdr85 PE=2 SV=1	WD repeat-containing protein 85 isoform 2 [Vitis vinifera]	PREDICTED: WD repeat-containing protein 85 isoform 2 [Vitis vinifera]
GSMUA_Achr10G05920_001	5.0781	6.28346	4.77565	1.0955	1.25943	1.03136	5.389	1.139	-2.24225	9.1855e-22	PP222_ARATH Pentatricopeptide repeat-containing protein At3g09650, chloroplastic OS=Arabidopsis thaliana GN=HCF152 PE=2 SV=1	pentatricopeptide repeat-containing protein At3g09650, chloroplastic-like [Vitis vinifera]	PREDICTED: pentatricopeptide repeat-containing protein At3g09650, chloroplastic-like [Vitis vinifera]
GSMUA_Achr10G06040_001	12.463	13.3563	12.4081	4.5744	3.59958	4.40484	12.752	4.203	-1.60123	9.74914e-44	ARR12_ARATH Two-component response regulator ARR12 OS=Arabidopsis thaliana GN=ARR12 PE=2 SV=2	unnamed protein product [Vitis vinifera]	unnamed protein product [Vitis vinifera]
GSMUA_Achr10G06060_001	16.4278	16.2374	16.8276	38.0906	37.1425	41.0486	16.508	38.771	1.23181	1.06543e-37	WRKY4_ARATH Probable WRKY transcription factor 4 OS=Arabidopsis thaliana GN=WRKY4 PE=1 SV=2	hypothetical protein SORBIDRAFT_07g016330 [Sorghum bicolor]	hypothetical protein SORBIDRAFT_07g016330 [Sorghum bicolor]
GSMUA_Achr10G06070_001	0.86989	0.523069	1.09236	2.15297	2.13629	1.85368	0.838	2.058	1.29622	2.12071e-06	GUAA_HELHP Probable GMP synthase [glutamine-hydrolyzing] OS=Helicobacter hepaticus (strain ATCC 51449 / 3B1) GN=guaA PE=3 SV=1	hypothetical protein PRUPE_ppa026720mg [Prunus persica]	hypothetical protein PRUPE_ppa026720mg [Prunus persica]
GSMUA_Achr10G06100_001	4.12725	4.4352	4.36171	1.60613	1.85416	1.79314	4.318	1.761	-1.29397	8.50399e-06	Y1887_ARATH Putative receptor-like protein kinase At1g80870 OS=Arabidopsis thaliana GN=At1g80870 PE=2 SV=1	hypothetical protein PRUPE_ppa017766mg [Prunus persica]	hypothetical protein PRUPE_ppa017766mg [Prunus persica]
GSMUA_Achr10G06120_001	42.1523	39.1254	41.9602	12.5228	9.91614	11.9614	41.089	11.477	-1.84001	9.64691e-58	NA	uncharacterized protein LOC100263834 [Vitis vinifera]	PREDICTED: uncharacterized protein LOC100263834 [Vitis vinifera]
GSMUA_Achr10G06350_001	62.3985	68.2715	68.6883	130.533	131.961	136.856	66.463	133.127	1.00218	5.14322e-59	U73B2_ARATH UDP-glucosyl transferase 73B2 OS=Arabidopsis thaliana GN=UGT73B2 PE=1 SV=1	UDP-glycosyltransferase 73C3-like [Vitis vinifera]	PREDICTED: UDP-glycosyltransferase 73C3-like [Vitis vinifera]
GSMUA_Achr10G06430_001	6.41991	7.05024	5.53379	2.3176	1.81837	1.13837	6.345	1.768	-1.8435	2.03993e-12	KAN2_ARATH Probable transcription factor KAN2 OS=Arabidopsis thaliana GN=KAN2 PE=2 SV=1	probable transcription factor KAN2-like [Vitis vinifera]	PREDICTED: probable transcription factor KAN2-like [Vitis vinifera]
GSMUA_Achr10G06540_001	6.28651	7.50282	8.55258	16.1813	20.0816	15.8454	7.457	17.379	1.22068	2.83469e-10	NA	Os02g0689500 [Oryza sativa Japonica Group]	Os02g0689500 [Oryza sativa Japonica Group]
GSMUA_Achr10G06550_001	446.261	453.091	458.898	16.0257	13.5626	14.8518	452.76	14.823	-4.93284	0	LHY_ARATH Protein LHY OS=Arabidopsis thaliana GN=LHY PE=1 SV=2	LHY protein [Zea mays]	LHY protein [Zea mays]
GSMUA_Achr10G06560_001	608.264	616.907	614.148	15.9322	18.7855	17.1432	613.116	17.297	-5.14757	0	CCA1_ARATH Protein CCA1 OS=Arabidopsis thaliana GN=CCA1 PE=1 SV=1	protein CCA1-like, partial [Cucumis sativus]	PREDICTED: protein CCA1-like, partial [Cucumis sativus]
GSMUA_Achr10G06570_001	7.84233	8.2827	5.77958	3.20941	1.93008	2.05212	7.312	2.407	-1.60303	0.00142315	RHA1B_ARATH E3 ubiquitin-protein ligase RHA1B OS=Arabidopsis thaliana GN=RHA1B PE=2 SV=1	hypothetical protein SORBIDRAFT_07g003830 [Sorghum bicolor]	hypothetical protein SORBIDRAFT_07g003830 [Sorghum bicolor]
GSMUA_Achr10G06640_001	35.6028	35.0632	34.8139	5.6438	6.87107	6.88932	35.17	6.478	-2.44072	2.85413e-154	FAD1_SCHPO Probable FAD synthase OS=Schizosaccharomyces pombe (strain 972 / ATCC 24843) GN=SPCC1235.04c PE=2 SV=1	hypothetical protein OsI_01253 [Oryza sativa Indica Group]	hypothetical protein OsI_01253 [Oryza sativa Indica Group]
GSMUA_Achr10G06740_001	263.394	272.6	279.843	92.4782	86.6433	82.0755	271.956	87.076	-1.64303	1.59469e-178	SODCP_ZANAE Superoxide dismutase [Cu-Zn], chloroplastic OS=Zantedeschia aethiopica GN=SODCP PE=2 SV=1	copper/zinc superoxide dismutase CSD2B-1 [Musa acuminata]	copper/zinc superoxide dismutase CSD2B-1 [Musa acuminata]
GSMUA_Achr10G06760_001	5.39382	6.50834	7.58411	19.9226	19.0722	17.0604	6.505	18.695	1.52303	5.88393e-30	SCP51_ARATH Serine carboxypeptidase-like 51 OS=Arabidopsis thaliana GN=SCPL51 PE=2 SV=2	serine carboxypeptidase-like 51-like [Vitis vinifera]	PREDICTED: serine carboxypeptidase-like 51-like [Vitis vinifera]
GSMUA_Achr10G06840_001	313.899	330.895	323.4	11118.6	10764.8	10669.2	322.741	10850.9	5.07129	0	TSJT1_TOBAC Stem-specific protein TSJT1 OS=Nicotiana tabacum GN=TSJT1 PE=2 SV=1	H0801D08.15 [Oryza sativa Indica Group]	H0801D08.15 [Oryza sativa Indica Group]
GSMUA_Achr10G06850_001	5.2202	4.96344	5.72036	2.34355	2.55805	2.11914	5.311	2.35	-1.17632	0.000418787	PIGL_DICDI Probable N-acetylglucosaminyl-phosphatidylinositol de-N-acetylase OS=Dictyostelium discoideum GN=pigl PE=3 SV=1	unnamed protein product [Vitis vinifera]	unnamed protein product [Vitis vinifera]
GSMUA_Achr10G06890_001	4.04443	4.52978	2.2816	17.807	18.8473	21.2363	3.629	19.307	2.41148	1.54411e-32	GEML4_ARATH GEM-like protein 4 OS=Arabidopsis thaliana GN=At5g08350 PE=2 SV=1	hypothetical protein PRUPE_ppa026708mg [Prunus persica]	hypothetical protein PRUPE_ppa026708mg [Prunus persica]
GSMUA_Achr10G06910_001	4.74272	3.34369	4.58209	2.01093	1.50007	0.800698	4.233	1.447	-1.54862	0.000197177	NA	uncharacterized protein LOC100808404 [Glycine max]	PREDICTED: uncharacterized protein LOC100808404 [Glycine max]
GSMUA_Achr10G07040_001	0.741362	0.610631	0.722939	1.45111	1.64636	1.86128	0.702	1.663	1.24425	4.75866e-09	FRY_DROME Protein furry OS=Drosophila melanogaster GN=fry PE=1 SV=2	unnamed protein product [Vitis vinifera]	unnamed protein product [Vitis vinifera]
GSMUA_Achr10G07050_001	1.91365	1.41251	1.33197	0.177482	0.125363	0.187	1.563	0.173	-3.17547	4.94346e-17	RGA4_SOLBU Putative disease resistance protein RGA4 OS=Solanum bulbocastanum GN=RGA4 PE=2 SV=1	Os02g0456800 [Oryza sativa Japonica Group]	Os02g0456800 [Oryza sativa Japonica Group]
GSMUA_Achr10G07080_001	1.92833	1.88944	1.62463	7.70069	7.19869	8.02974	1.824	7.653	2.06892	1.11215e-37	RGA4_SOLBU Putative disease resistance protein RGA4 OS=Solanum bulbocastanum GN=RGA4 PE=2 SV=1	Os02g0456800 [Oryza sativa Japonica Group]	Os02g0456800 [Oryza sativa Japonica Group]
GSMUA_Achr10G07090_001	0.8498	1.06974	1.37776	0.178049	0.153326	0	1.109	0.12	-3.20815	0.00772336	RGA3_SOLBU Putative disease resistance protein RGA3 OS=Solanum bulbocastanum GN=RGA3 PE=2 SV=2	NBS-LRR-like protein D [Oryza sativa Indica Group]	NBS-LRR-like protein D [Oryza sativa Indica Group]
GSMUA_Achr10G07140_001	1.32734	1.42452	1.24762	3.71169	3.65938	3.69499	1.343	3.699	1.46168	1.0342e-12	RGA4_SOLBU Putative disease resistance protein RGA4 OS=Solanum bulbocastanum GN=RGA4 PE=2 SV=1	NB-ARC domain containing protein, expressed [Oryza sativa Japonica Group]	NB-ARC domain containing protein, expressed [Oryza sativa Japonica Group]
GSMUA_Achr10G07210_001	39.9886	37.9911	39.1054	14.8133	16.2932	13.4002	39.038	14.846	-1.3948	6.67054e-45	YB8B_YEAST Uncharacterized transporter YBR287W OS=Saccharomyces cerevisiae (strain ATCC 204508 / S288c) GN=YBR287W PE=1 SV=1	uncharacterized transporter YBR287W-like [Brachypodium distachyon]	PREDICTED: uncharacterized transporter YBR287W-like [Brachypodium distachyon]
GSMUA_Achr10G07230_001	8.23166	7.58114	7.48644	1.57625	2.22918	2.59843	7.776	2.145	-1.85805	6.06164e-11	NUD23_ARATH Nudix hydrolase 23, chloroplastic OS=Arabidopsis thaliana GN=NUDT23 PE=1 SV=2	hypothetical protein OsI_32323 [Oryza sativa Indica Group]	hypothetical protein OsI_32323 [Oryza sativa Indica Group]
GSMUA_Achr10G07260_001	44.5577	42.0035	48.8249	95.7785	93.4981	90.0757	45.139	93.127	1.04483	1.26895e-48	WOX8_ORYSJ WUSCHEL-related homeobox 8 OS=Oryza sativa subsp. japonica GN=WOX8 PE=2 SV=1	WUSCHEL-related homeobox 8-like [Brachypodium distachyon]	PREDICTED: WUSCHEL-related homeobox 8-like [Brachypodium distachyon]
GSMUA_Achr10G07300_001	69.43	63.9817	68.1319	7.60543	8.54495	8.72591	67.191	8.302	-3.01674	4.02378e-304	YCF39_CYAPA Uncharacterized protein ycf39 OS=Cyanophora paradoxa GN=ycf39 PE=3 SV=1	Os08g0553800 [Oryza sativa Japonica Group]	Os08g0553800 [Oryza sativa Japonica Group]
GSMUA_Achr10G07390_001	8.89709	6.84873	6.31922	25.3451	31.0167	32.381	7.365	29.591	2.0064	1.57661e-28	TPC2L_DICDI Trafficking protein particle complex subunit 2-like protein OS=Dictyostelium discoideum GN=trappc2l PE=3 SV=1	predicted protein [Hordeum vulgare subsp. vulgare]	predicted protein [Hordeum vulgare subsp. vulgare]
GSMUA_Achr10G07520_001	22.5879	24.1259	24.2397	9.36179	10.1215	9.7943	23.661	9.769	-1.27623	1.88698e-28	TRABD_HUMAN TraB domain-containing protein OS=Homo sapiens GN=TRABD PE=2 SV=1	uncharacterized protein MJ1365-like [Fragaria vesca subsp. vesca]	PREDICTED: uncharacterized protein MJ1365-like [Fragaria vesca subsp. vesca]
GSMUA_Achr10G07590_001	6.78151	7.94467	6.10213	1.86278	0.675954	1.05894	6.953	1.209	-2.52382	2.62734e-05	NA	unnamed protein product [Vitis vinifera]	unnamed protein product [Vitis vinifera]
GSMUA_Achr10G07610_001	71.0932	71.6929	71.9683	18.2864	18.2094	14.0716	71.595	16.866	-2.08574	4.94346e-93	STHY_ARATH Probable salt tolerance-like protein At1g78600 OS=Arabidopsis thaliana GN=At1g78600 PE=1 SV=2	unknown [Zea mays]	unknown [Zea mays]
GSMUA_Achr10G07670_001	4.53331	6.21514	6.72011	1.21853	0.289238	0.796891	5.833	0.778	-2.9064	6.22931e-16	CAF17_DANRE Putative transferase CAF17 homolog, mitochondrial OS=Danio rerio GN=iba57 PE=3 SV=1	hypothetical protein PRUPE_ppa006632mg [Prunus persica]	hypothetical protein PRUPE_ppa006632mg [Prunus persica]
GSMUA_Achr10G07760_001	29.8039	26.1367	26.7649	55.7525	59.7489	52.582	27.579	56.038	1.02284	1.16844e-25	NA	uncharacterized protein C167.05-like isoform 1 [Vitis vinifera]	PREDICTED: uncharacterized protein C167.05-like isoform 1 [Vitis vinifera]
GSMUA_Achr10G07850_001	182.566	196.54	197.194	18.9342	24.8892	20.2426	192.11	21.365	-3.16861	0	PAP6_ARATH Probable plastid-lipid-associated protein 6, chloroplastic OS=Arabidopsis thaliana GN=PAP6 PE=1 SV=1	harpin binding protein 1 [Vitis sp. NL-2003]	harpin binding protein 1 [Vitis sp. NL-2003]
GSMUA_Achr10G07920_001	488.337	463.361	480.575	11.7247	18.4543	21.2733	477.434	17.161	-4.7981	0	PGR5_ARATH Protein PROTON GRADIENT REGULATION 5, chloroplastic OS=Arabidopsis thaliana GN=PGR5 PE=1 SV=1	protein PROTON GRADIENT REGULATION 5, chloroplastic-like [Fragaria vesca subsp. vesca]	PREDICTED: protein PROTON GRADIENT REGULATION 5, chloroplastic-like [Fragaria vesca subsp. vesca]
GSMUA_Achr10G07970_001	0	0.330686	0.113504	1.17641	1.80709	1.25807	0.158	1.424	3.17195	0.000699391	GAT28_ARATH GATA transcription factor 28 OS=Arabidopsis thaliana GN=GATA28 PE=2 SV=1	unknown [Picea sitchensis]	unknown [Picea sitchensis]
GSMUA_Achr10G08010_001	28.9751	29.4855	27.0097	5.4729	5.40039	5.60927	28.5	5.504	-2.37241	3.14549e-161	NA	hypothetical protein SORBIDRAFT_10g000445 [Sorghum bicolor]	hypothetical protein SORBIDRAFT_10g000445 [Sorghum bicolor]
GSMUA_Achr10G08020_001	1.6134	1.42934	1.61712	3.84879	6.63736	5.65468	1.563	5.39	1.78597	2.57049e-06	COMT1_SACOF Caffeic acid 3-O-methyltransferase OS=Saccharum officinarum GN=COMT PE=2 SV=1	caffeic acid-3-O-methyltransferase [Bambusa oldhamii]	caffeic acid-3-O-methyltransferase [Bambusa oldhamii]
GSMUA_Achr10G08040_001	14.5757	14.2987	15.1539	4.83706	5.16302	6.08189	14.686	5.371	-1.45118	4.70496e-43	CH62_CUCMA Chaperonin CPN60-2, mitochondrial OS=Cucurbita maxima GN=CPN60-2 PE=1 SV=1	chaperonin CPN60-2, mitochondrial isoform 1 [Vitis vinifera]	PREDICTED: chaperonin CPN60-2, mitochondrial isoform 1 [Vitis vinifera]
GSMUA_Achr10G08070_001	0	0	0	0.936341	1.22492	1.17036	0.01	1.121	6.80864	0.000103666	MYB86_ARATH Transcription factor MYB86 OS=Arabidopsis thaliana GN=MYB86 PE=2 SV=1	transcription factor MYB86 [Vitis vinifera]	PREDICTED: transcription factor MYB86 [Vitis vinifera]
GSMUA_Achr10G08120_001	0.62204	0.325141	0.200157	2.09223	1.4658	2.25923	0.392	1.949	2.31381	9.30115e-06	FEZ_ARATH Protein FEZ OS=Arabidopsis thaliana GN=FEZ PE=2 SV=1	NAC domain-containing protein, putative [Ricinus communis]	NAC domain-containing protein, putative [Ricinus communis]
GSMUA_Achr10G08140_001	23.2913	23.6307	23.0393	5.05157	4.03546	5.40993	23.33	4.842	-2.26851	3.10429e-278	K0664_DICDI Protein KIAA0664 homolog OS=Dictyostelium discoideum GN=cluA PE=1 SV=2	hypothetical protein OsI_17662 [Oryza sativa Indica Group]	hypothetical protein OsI_17662 [Oryza sativa Indica Group]
GSMUA_Achr10G08180_001	26.9221	28.0804	26.3612	6.56454	7.07465	5.22667	27.131	6.299	-2.10675	6.13044e-72	HERC4_RAT Probable E3 ubiquitin-protein ligase HERC4 OS=Rattus norvegicus GN=Herc4 PE=2 SV=1	uncharacterized protein LOC100304276 [Zea mays]	uncharacterized protein LOC100304276 [Zea mays]
GSMUA_Achr10G08280_001	0.479269	0.439632	0.451928	1.85776	1.61722	1.37321	0.467	1.626	1.79983	0.0279005	DOF57_ARATH Dof zinc finger protein DOF5.7 OS=Arabidopsis thaliana GN=DOF5.7 PE=2 SV=1	zinc finger (Dof type) family protein [Musa acuminata]	zinc finger (Dof type) family protein [Musa acuminata]
GSMUA_Achr10G08350_001	1.19983	1.10502	2.12803	2.35493	3.26439	3.53062	1.488	3.06	1.04016	0.0480903	RAX3_ARATH Transcription factor RAX3 OS=Arabidopsis thaliana GN=RAX3 PE=2 SV=1	uncharacterized protein LOC100834958 [Brachypodium distachyon]	PREDICTED: uncharacterized protein LOC100834958 [Brachypodium distachyon]
GSMUA_Achr10G08470_001	25.4951	24.1825	27.3523	121.894	129.835	137.693	25.687	129.817	2.33737	3.42216e-108	GSTXA_TOBAC Probable glutathione S-transferase parA OS=Nicotiana tabacum GN=PARA PE=2 SV=1	tau glutathione S-transferase [Allium cepa]	tau glutathione S-transferase [Allium cepa]
GSMUA_Achr10G08480_001	5.20325	2.97415	4.91985	2.25932	0.90605	0.385077	4.376	1.193	-1.87502	0.000415899	NA	uncharacterized protein LOC101299947 [Fragaria vesca subsp. vesca]	PREDICTED: uncharacterized protein LOC101299947 [Fragaria vesca subsp. vesca]
GSMUA_Achr10G08490_001	0.961132	2.03824	2.09887	0	0	0	1.709	0.01	-7.41701	0.000194337	UCRIA_ORYSJ Cytochrome b6-f complex iron-sulfur subunit, chloroplastic OS=Oryza sativa subsp. japonica GN=petC PE=1 SV=1	Full=Cytochrome b6-f complex iron-sulfur subunit, chloroplastic; AltName: Full=Plastohydroquinone:plastocyanin oxidoreductase iron-sulfur protein; AltName: Full=Rieske iron-sulfur protein; Short=ISP; Short=RISP; Flags: Precursor	RecName: Full=Cytochrome b6-f complex iron-sulfur subunit, chloroplastic; AltName: Full=Plastohydroquinone:plastocyanin oxidoreductase iron-sulfur protein; AltName: Full=Rieske iron-sulfur protein; Short=ISP; Short=RISP; Flags: Precursor
GSMUA_Achr10G08550_001	8.1217	7.43844	8.73993	2.48312	3.42389	0	8.11	1.979	-2.03493	0.0253531	NA	hypothetical protein PRUPE_ppa013432mg [Prunus persica]	hypothetical protein PRUPE_ppa013432mg [Prunus persica]
GSMUA_Achr10G08640_001	155.306	150.483	167.95	51.3723	51.6993	49.253	157.923	50.785	-1.63675	4.40854e-47	NA	hypothetical protein [Zea mays]	hypothetical protein [Zea mays]
GSMUA_Achr10G08650_001	33.4339	47.4284	69.0933	90.8098	107.445	124.877	49.995	107.721	1.10744	8.83993e-07	CPRF2_PETCR Light-inducible protein CPRF2 OS=Petroselinum crispum GN=CPRF2 PE=2 SV=2	blz-1 protein [Hordeum vulgare subsp. vulgare]	blz-1 protein [Hordeum vulgare subsp. vulgare]
GSMUA_Achr10G08680_001	125.627	123.206	124.789	435.945	433.926	420.861	124.551	430.254	1.78845	7.36453e-269	TRPA_MAIZE Indole-3-glycerol phosphate lyase, chloroplastic OS=Zea mays GN=BX1 PE=1 SV=2	predicted protein [Populus trichocarpa]	predicted protein [Populus trichocarpa]
GSMUA_Achr10G08800_001	51.6651	51.6973	67.5104	563.034	580.816	518.396	56.968	554.092	3.2819	3.90081e-245	SALT_ORYSJ Salt stress-induced protein OS=Oryza sativa subsp. japonica GN=SALT PE=2 SV=1	Chain A, Banana Lectin	Chain A, Banana Lectin
GSMUA_Achr10G08810_001	119.545	117.863	140.055	306.916	311.406	267.864	125.831	295.405	1.23121	1.51639e-28	NSP4_ARATH Nitrile-specifier protein 4 OS=Arabidopsis thaliana GN=NSP4 PE=2 SV=1	hypothetical protein RCOM_1595950 [Ricinus communis]	hypothetical protein RCOM_1595950 [Ricinus communis]
GSMUA_Achr10G08830_001	280.533	269.899	286.784	84.6863	82.0745	85.4829	279.082	84.091	-1.73067	4.73115e-127	YD52_SCHPO Uncharacterized protein C6C3.02c OS=Schizosaccharomyces pombe (strain 972 / ATCC 24843) GN=SPAC6C3.02c PE=2 SV=1	uncharacterized protein C6C3.02c [Vitis vinifera]	PREDICTED: uncharacterized protein C6C3.02c [Vitis vinifera]
GSMUA_Achr10G08840_001	1.52979	1.23641	1.11056	0	0.473117	0.100346	1.302	0.201	-2.69546	0.000691101	PPR85_ARATH Pentatricopeptide repeat-containing protein At1g59720, mitochondrial OS=Arabidopsis thaliana GN=PCMP-H51 PE=2 SV=2	hypothetical protein PRUPE_ppa019632mg [Prunus persica]	hypothetical protein PRUPE_ppa019632mg [Prunus persica]
GSMUA_Achr10G08860_001	7.19416	7.22998	7.88231	1.96803	3.88473	2.77243	7.445	2.885	-1.3677	1.20141e-11	CDS1_SOLTU Phosphatidate cytidylyltransferase OS=Solanum tuberosum GN=CDS1 PE=2 SV=1	phosphatidate cytidylyltransferase [Zea mays]	phosphatidate cytidylyltransferase [Zea mays]
GSMUA_Achr10G08910_001	4.31313	4.22109	3.9092	15.2987	15.0495	13.3617	4.158	14.58	1.81003	7.90251e-18	KAP1_ARATH Adenylyl-sulfate kinase 1, chloroplastic OS=Arabidopsis thaliana GN=AKN1 PE=1 SV=1	adenylsulfate kinase, putative [Ricinus communis]	adenylsulfate kinase, putative [Ricinus communis]
GSMUA_Achr10G08970_001	92.2276	94.0856	98.9349	38.3094	38.4056	40.2867	95.093	39.011	-1.28546	5.00908e-96	ORYA_ORYSJ Oryzain alpha chain OS=Oryza sativa subsp. japonica GN=Os04g0650000 PE=1 SV=2	cysteine proteinase [Elaeis guineensis]	cysteine proteinase [Elaeis guineensis]
GSMUA_Achr10G08980_001	0.836425	0.454217	0.465832	3.57538	2.71821	1.45434	0.595	2.593	2.12366	0.00182346	NA	uncharacterized protein LOC100833033 [Brachypodium distachyon]	PREDICTED: uncharacterized protein LOC100833033 [Brachypodium distachyon]
GSMUA_Achr10G09070_001	0	0	0	4.20595	5.59038	5.33637	0.01	5.054	8.98128	1.29878e-21	NA	unknown [Picea sitchensis]	unknown [Picea sitchensis]
GSMUA_Achr10G09090_001	3.21026	3.66891	4.15056	0.872862	0.469042	1.89139	3.687	1.088	-1.76077	7.38222e-06	LRK91_ARATH L-type lectin-domain containing receptor kinase IX.1 OS=Arabidopsis thaliana GN=LECRK91 PE=2 SV=1	L-type lectin-domain containing receptor kinase IX.1-like [Glycine max]	PREDICTED: L-type lectin-domain containing receptor kinase IX.1-like [Glycine max]
GSMUA_Achr10G09160_001	18.5621	19.9788	16.162	5.05295	5.17239	5.18092	18.244	5.145	-1.82618	3.44764e-09	NA	predicted protein [Micromonas sp. RCC299]	predicted protein [Micromonas sp. RCC299]
GSMUA_Achr10G09170_001	24.9703	26.8915	22.8329	7.55169	11.3938	11.2385	24.908	10.071	-1.3064	6.5606e-18	NA	Os07g0107900 [Oryza sativa Japonica Group]	Os07g0107900 [Oryza sativa Japonica Group]
GSMUA_Achr10G09220_001	21.4681	17.4188	23.1057	47.6624	46.5101	54.7877	20.674	49.663	1.26435	2.38303e-10	CPC_ARATH Transcription factor CPC OS=Arabidopsis thaliana GN=CPC PE=1 SV=1	transcription factor CPC [Vitis vinifera]	PREDICTED: transcription factor CPC [Vitis vinifera]
GSMUA_Achr10G09290_001	16.9203	15.821	16.6143	6.67431	8.2036	7.52119	16.462	7.476	-1.1388	9.22214e-31	TRM51_VITVI tRNA (guanine(37)-N1)-methyltransferase 1 OS=Vitis vinifera GN=VIT_19s0014g03930 PE=3 SV=1	Full=tRNA (guanine(37)-N1)-methyltransferase 1; AltName: Full=M1G-methyltransferase 1; AltName: Full=tRNA [GM37] methyltransferase 1; AltName: Full=tRNA methyltransferase 5 homolog 1	RecName: Full=tRNA (guanine(37)-N1)-methyltransferase 1; AltName: Full=M1G-methyltransferase 1; AltName: Full=tRNA [GM37] methyltransferase 1; AltName: Full=tRNA methyltransferase 5 homolog 1
GSMUA_Achr10G09320_001	16.0967	18.7028	17.5897	0.263648	0.219899	0.290963	17.473	0.268	-6.02675	3.04134e-170	AMYB_SOYBN Beta-amylase OS=Glycine max GN=BMY1 PE=1 SV=3	hypothetical protein VITISV_005286 [Vitis vinifera]	hypothetical protein VITISV_005286 [Vitis vinifera]
GSMUA_Achr10G09370_001	2.56307	3.19726	3.28733	0.114803	0.194458	0.754485	3.026	0.365	-3.05144	2.03866e-09	NA	uncharacterized protein LOC100824515 [Brachypodium distachyon]	PREDICTED: uncharacterized protein LOC100824515 [Brachypodium distachyon]
GSMUA_Achr10G09380_001	59.3231	58.0918	58.9692	7.2206	8.39236	7.56073	58.805	7.735	-2.92647	0	DGDG1_SOYBN Digalactosyldiacylglycerol synthase 1, chloroplastic OS=Glycine max GN=DGD1 PE=2 SV=1	digalactosyldiacylglycerol synthase 1, chloroplastic-like [Vitis vinifera]	PREDICTED: digalactosyldiacylglycerol synthase 1, chloroplastic-like [Vitis vinifera]
GSMUA_Achr10G09390_001	2.2534	2.89767	5.31111	1.05633	0.678887	0.14756	3.497	0.638	-2.45449	0.00107492	NA	NA	NA
GSMUA_Achr10G09400_001	8.84953	9.85558	8.92844	3.06136	2.78829	3.28766	9.221	3.056	-1.59328	2.97855e-47	Y1615_ARATH Uncharacterized basic helix-loop-helix protein At1g06150 OS=Arabidopsis thaliana GN=At1g06150 PE=2 SV=1	expressed protein [Oryza sativa Japonica Group]	expressed protein [Oryza sativa Japonica Group]
GSMUA_Achr10G09440_001	15.9604	12.6917	15.3903	3.49399	7.97524	3.10044	14.691	4.867	-1.59383	7.75843e-07	NA	NA	NA
GSMUA_Achr10G09460_001	37.2393	38.0154	32.4236	142.632	135.565	145.431	35.903	141.219	1.97576	1.98133e-188	DCHS_SOLLC Histidine decarboxylase OS=Solanum lycopersicum GN=HDC PE=2 SV=1	putative serine decarboxylase [Oryza sativa Japonica Group]	putative serine decarboxylase [Oryza sativa Japonica Group]
GSMUA_Achr10G09500_001	8.98248	7.96013	8.8023	1.69149	0.767502	1.98632	8.592	1.492	-2.52575	5.34401e-20	NA	hypothetical protein SORBIDRAFT_09g000780 [Sorghum bicolor]	hypothetical protein SORBIDRAFT_09g000780 [Sorghum bicolor]
GSMUA_Achr10G09560_001	7.58513	7.38212	8.3985	66.4811	64.7969	61.2314	7.799	64.18	3.04076	5.80777e-123	EF114_ARATH Ethylene-responsive transcription factor ERF114 OS=Arabidopsis thaliana GN=ERF114 PE=2 SV=1	uncharacterized protein LOC100262406 [Vitis vinifera]	PREDICTED: uncharacterized protein LOC100262406 [Vitis vinifera]
GSMUA_Achr10G09590_001	0.927693	1.44356	1.49007	19.664	16.3634	21.6298	1.297	19.229	3.89003	1.72837e-36	NA	uncharacterized protein LOC100254049 [Vitis vinifera]	PREDICTED: uncharacterized protein LOC100254049 [Vitis vinifera]
GSMUA_Achr10G09610_001	67.3944	73.1947	72.5236	147.831	154.997	159.193	71.048	154.017	1.11622	7.04077e-68	SAPK7_ORYSJ Serine/threonine-protein kinase SAPK7 OS=Oryza sativa subsp. japonica GN=SAPK7 PE=2 SV=2	Os04g0432000 [Oryza sativa Japonica Group]	Os04g0432000 [Oryza sativa Japonica Group]
GSMUA_Achr10G09690_001	0.450183	0.481229	0.634323	2.63438	2.87779	2.45396	0.532	2.665	2.32464	2.25711e-07	SCL28_ARATH Scarecrow-like protein 28 OS=Arabidopsis thaliana GN=SCL28 PE=2 SV=1	DELLA protein RGL2 [Vitis vinifera]	PREDICTED: DELLA protein RGL2 [Vitis vinifera]
GSMUA_Achr10G09870_001	64.6238	63.5041	64.8105	17.5862	18.6616	18.3144	64.323	18.197	-1.82163	2.19472e-145	AL3H1_ARATH Aldehyde dehydrogenase family 3 member H1 OS=Arabidopsis thaliana GN=ALDH3H1 PE=2 SV=2	aldehyde dehydrogenase, dimeric NADP-preferring [Zea mays]	aldehyde dehydrogenase, dimeric NADP-preferring [Zea mays]
GSMUA_Achr10G10020_001	0.645032	1.06756	1.01455	2.1753	1.58855	2.31979	0.919	2.038	1.14902	0.0291303	LPXD_BRAJA UDP-3-O-acylglucosamine N-acyltransferase OS=Bradyrhizobium japonicum GN=lpxD PE=3 SV=1	UDP-3-O-[3-hydroxymyristoyl] glucosamine N-acyltransferase-like [Brachypodium distachyon]	PREDICTED: UDP-3-O-[3-hydroxymyristoyl] glucosamine N-acyltransferase-like [Brachypodium distachyon]
GSMUA_Achr10G10060_001	0	0.215951	0.669448	1.92138	1.47217	1.31058	0.305	1.578	2.37122	0.0424886	CALM3_PETHY Calmodulin-related protein OS=Petunia hybrida GN=CAM53 PE=2 SV=2	calmodulin-related protein isoform 4 [Vitis vinifera]	PREDICTED: calmodulin-related protein isoform 4 [Vitis vinifera]
GSMUA_Achr10G10070_001	25.7084	25.2622	26.1731	60.8003	64.8951	58.8117	25.725	61.512	1.2577	3.10838e-37	CALM3_PETHY Calmodulin-related protein OS=Petunia hybrida GN=CAM53 PE=2 SV=2	calmodulin 5 [Arabidopsis thaliana]	calmodulin 5 [Arabidopsis thaliana]
GSMUA_Achr10G10100_001	0.701389	0.760703	0.877187	0.0881949	0.111744	0.0831899	0.79	0.104	-2.92527	1.15605e-06	NA	unnamed protein product [Vitis vinifera]	unnamed protein product [Vitis vinifera]
GSMUA_Achr10G10150_001	3.38421	4.01467	4.05049	0.183394	0.234352	0.0873498	3.826	0.178	-4.42589	8.53467e-20	NA	conserved hypothetical protein [Ricinus communis]	conserved hypothetical protein [Ricinus communis]
GSMUA_Achr10G10360_001	14.2444	16.3713	17.2847	35.3191	41.8316	44.2001	15.977	40.46	1.3405	1.13136e-11	NA	uncharacterized protein LOC100843856 [Brachypodium distachyon]	PREDICTED: uncharacterized protein LOC100843856 [Brachypodium distachyon]
GSMUA_Achr10G10390_001	23.8038	21.306	21.9121	121.222	138.252	124.053	22.351	127.852	2.51606	5.05131e-157	MOMAS_ORYSJ Momilactone A synthase OS=Oryza sativa subsp. japonica GN=Os04g0179200 PE=2 SV=1	momilactone A synthase-like [Vitis vinifera]	PREDICTED: momilactone A synthase-like [Vitis vinifera]
GSMUA_Achr10G10400_001	22.9938	26.3216	27.8436	50.5119	59.944	44.7674	25.73	51.751	1.00814	3.46043e-10	SYP24_ARATH Putative syntaxin-24 OS=Arabidopsis thaliana GN=SYP24 PE=3 SV=1	syntaxin, plant, putative [Ricinus communis]	syntaxin, plant, putative [Ricinus communis]
GSMUA_Achr10G10450_001	0	0	0	51.022	55.2367	63.0507	0.01	56.446	12.4627	5.58675e-70	NA	Os12g0168100 [Oryza sativa Japonica Group]	Os12g0168100 [Oryza sativa Japonica Group]
GSMUA_Achr10G10460_001	1.63296	2.91217	2.31423	5.15398	4.66437	4.72266	2.296	4.857	1.08094	0.000224926	PSD11_MOUSE 26S proteasome non-ATPase regulatory subunit 11 OS=Mus musculus GN=Psmd11 PE=1 SV=3	hypothetical protein PRUPE_ppa006204mg [Prunus persica]	hypothetical protein PRUPE_ppa006204mg [Prunus persica]
GSMUA_Achr10G10530_001	8.42113	8.48049	8.33717	4.50246	2.70085	3.58947	8.423	3.608	-1.22313	2.90928e-18	DCK_HUMAN Deoxycytidine kinase OS=Homo sapiens GN=DCK PE=1 SV=1	uncharacterized protein LOC100233118 [Vitis vinifera]	PREDICTED: uncharacterized protein LOC100233118 [Vitis vinifera]
GSMUA_Achr10G10540_001	7.8435	7.63416	9.14874	3.14279	3.37065	3.25358	8.219	3.266	-1.33144	6.323e-16	C2GR1_ARATH C2 and GRAM domain-containing protein At1g03370 OS=Arabidopsis thaliana GN=At1g03370 PE=2 SV=4	hypothetical protein SORBIDRAFT_06g034070 [Sorghum bicolor]	hypothetical protein SORBIDRAFT_06g034070 [Sorghum bicolor]
GSMUA_Achr10G10590_001	29.5065	29.3357	33.5986	15.1399	15.6273	14.7154	30.824	15.171	-1.02274	3.56067e-34	PPR29_ARATH Pentatricopeptide repeat-containing protein At1g10270 OS=Arabidopsis thaliana GN=GRP23 PE=1 SV=1	Os05g0365500 [Oryza sativa Japonica Group]	Os05g0365500 [Oryza sativa Japonica Group]
GSMUA_Achr10G10670_001	21.9978	27.5705	25.9869	9.84389	10.2857	10.5038	25.195	10.221	-1.3016	2.12765e-17	OSGP2_MOUSE Probable tRNA threonylcarbamoyladenosine biosynthesis protein Osgepl1 OS=Mus musculus GN=Osgepl1 PE=1 SV=2	predicted protein [Populus trichocarpa]	predicted protein [Populus trichocarpa]
GSMUA_Achr10G10680_001	19.4021	24.3444	24.0508	8.27641	8.05339	8.75439	22.609	8.371	-1.43343	1.27946e-18	GCP_BARQU Probable tRNA threonylcarbamoyladenosine biosynthesis protein Gcp OS=Bartonella quintana (strain Toulouse) GN=gcp PE=3 SV=1	predicted protein [Populus trichocarpa]	predicted protein [Populus trichocarpa]
GSMUA_Achr10G10690_001	20.4457	25.9055	22.5645	4.94818	5.5966	5.54586	22.982	5.374	-2.09644	1.71961e-27	NAC94_ARATH Putative NAC domain-containing protein 94 OS=Arabidopsis thaliana GN=ANAC094 PE=2 SV=1	protein FEZ [Vitis vinifera]	PREDICTED: protein FEZ [Vitis vinifera]
GSMUA_Achr10G10720_001	0.359321	0.719685	0.388518	2.22625	1.80827	2.28478	0.499	2.116	2.08423	2.13748e-07	YR831_MIMIV Putative serine/threonine-protein kinase/receptor R831 OS=Acanthamoeba polyphaga mimivirus GN=MIMI_R831 PE=4 SV=2	hypothetical protein PRUPE_ppa005127mg [Prunus persica]	hypothetical protein PRUPE_ppa005127mg [Prunus persica]
GSMUA_Achr10G10730_001	10.5114	8.36661	6.99658	23.2607	24.6057	27.5882	8.635	25.162	1.54298	1.56889e-18	BGL04_ORYSJ Beta-glucosidase 4 OS=Oryza sativa subsp. japonica GN=BGLU4 PE=2 SV=1	Full=Beta-glucosidase 4; Short=Os1bglu4	RecName: Full=Beta-glucosidase 4; Short=Os1bglu4
GSMUA_Achr10G10740_001	9.98969	12.1612	10.6912	34.0556	43.1344	40.1227	10.957	39.114	1.83583	1.28493e-14	BGL04_ORYSJ Beta-glucosidase 4 OS=Oryza sativa subsp. japonica GN=BGLU4 PE=2 SV=1	beta-glucosidase 42-like [Vitis vinifera]	PREDICTED: beta-glucosidase 42-like [Vitis vinifera]
GSMUA_Achr10G10770_001	4.18561	5.26683	3.7202	9.71358	8.31358	8.69781	4.401	8.918	1.01889	3.9281e-08	NA	uncharacterized protein LOC100254101 [Vitis vinifera]	PREDICTED: uncharacterized protein LOC100254101 [Vitis vinifera]
GSMUA_Achr10G10780_001	21.0834	18.3209	19.6561	66.2157	59.975	60.3341	19.697	62.185	1.65859	8.41274e-71	TM1L2_MOUSE TOM1-like protein 2 OS=Mus musculus GN=Tom1l2 PE=1 SV=1	hypothetical protein PRUPE_ppa004229mg [Prunus persica]	hypothetical protein PRUPE_ppa004229mg [Prunus persica]
GSMUA_Achr10G10800_001	6.52811	4.85363	7.35958	39.8851	44.8091	33.3233	6.257	39.349	2.65278	3.29468e-31	MYB44_ARATH Transcription factor MYB44 OS=Arabidopsis thaliana GN=MYB44 PE=2 SV=1	MYB transcription factor [Populus trichocarpa]	MYB transcription factor [Populus trichocarpa]
GSMUA_Achr10G10860_001	4.65689	4.72083	4.05169	1.44143	1.00282	1.26303	4.486	1.246	-1.84813	4.83922e-11	PUR2_ARATH Phosphoribosylamine--glycine ligase, chloroplastic OS=Arabidopsis thaliana GN=PUR2 PE=2 SV=2	phosphoribosylamine--glycine ligase, chloroplastic [Vitis vinifera]	PREDICTED: phosphoribosylamine--glycine ligase, chloroplastic [Vitis vinifera]
GSMUA_Achr10G10900_001	13.5554	13.3394	12.2134	47.6999	52.5404	53.8671	13.046	51.379	1.97757	2.50234e-104	Y1342_ARATH PHD finger protein At1g33420 OS=Arabidopsis thaliana GN=At1g33420 PE=1 SV=1	hypothetical protein OsI_04645 [Oryza sativa Indica Group]	hypothetical protein OsI_04645 [Oryza sativa Indica Group]
GSMUA_Achr10G10910_001	23.7843	22.6062	22.1271	3.32925	3.55771	4.44122	22.849	3.786	-2.59338	2.13478e-72	PTR16_ARATH Probable peptide/nitrate transporter At1g59740 OS=Arabidopsis thaliana GN=At1g59740 PE=2 SV=1	unnamed protein product [Vitis vinifera]	unnamed protein product [Vitis vinifera]
GSMUA_Achr10G10940_001	1.30568	1.09403	1.40923	11.2023	7.59808	5.75246	1.28	8.194	2.67842	7.13996e-06	P2C77_ORYSJ Probable protein phosphatase 2C 77 OS=Oryza sativa subsp. japonica GN=Os12g0198200 PE=2 SV=1	unnamed protein product [Vitis vinifera]	unnamed protein product [Vitis vinifera]
GSMUA_Achr10G10950_001	142.588	141.406	147.427	72.3653	63.6265	72.8332	143.817	69.618	-1.0467	2.79178e-36	NA	uncharacterized protein LOC101266993 [Solanum lycopersicum]	PREDICTED: uncharacterized protein LOC101266993 [Solanum lycopersicum]
GSMUA_Achr10G10960_001	363.623	426.051	500.033	121.037	207.875	170.325	429.912	166.422	-1.3692	1.84815e-14	NA	NA	NA
GSMUA_Achr10G10970_001	18.6708	19.5176	19.0564	38.6573	44.237	43.1716	19.092	42.032	1.13852	2.48245e-18	RABD1_ARATH Ras-related protein RABD1 OS=Arabidopsis thaliana GN=RABD1 PE=1 SV=1	Rab4 [Hevea brasiliensis]	Rab4 [Hevea brasiliensis]
GSMUA_Achr10G11010_001	27.9989	28.6145	28.9015	12.3538	14.8278	13.9479	28.515	13.72	-1.05544	1.76344e-41	CLPX_METEP ATP-dependent Clp protease ATP-binding subunit ClpX OS=Methylobacterium extorquens (strain PA1) GN=clpX PE=3 SV=1	ATP-dependent Clp protease ATP-binding subunit ClpX-like isoform 1 [Brachypodium distachyon]	PREDICTED: ATP-dependent Clp protease ATP-binding subunit ClpX-like isoform 1 [Brachypodium distachyon]
GSMUA_Achr10G11020_001	3.86577	6.14499	4.13508	1.00551	2.34676	1.38294	4.725	1.588	-1.5731	0.00307959	Y4466_ARATH ZF-HD homeobox protein At4g24660 OS=Arabidopsis thaliana GN=At4g24660 PE=1 SV=1	zinc finger-homeodomain protein 1 [Asparagus officinalis]	zinc finger-homeodomain protein 1 [Asparagus officinalis]
GSMUA_Achr10G11030_001	223.172	248.279	252.273	52.2471	62.1054	53.0973	241.251	55.827	-2.1115	3.18826e-87	HSP41_PEA 22.7 kDa class IV heat shock protein OS=Pisum sativum GN=HSP22.7 PE=2 SV=1	22.7 kDa class IV heat shock protein-like [Glycine max]	PREDICTED: 22.7 kDa class IV heat shock protein-like [Glycine max]
GSMUA_Achr10G11130_001	0	0.14226	0.291409	2.73153	2.02147	3.11763	0.155	2.634	4.08692	6.33497e-07	PID_ARATH Protein kinase PINOID OS=Arabidopsis thaliana GN=PID PE=1 SV=1	hypothetical_protein [Oryza glaberrima]	hypothetical_protein [Oryza glaberrima]
GSMUA_Achr10G11140_001	103.749	111.786	102.567	319.316	322.349	326.273	106.044	322.656	1.60533	6.31087e-105	PSK6_ARATH Putative phytosulfokines 6 OS=Arabidopsis thaliana GN=PSK6 PE=2 SV=2	putative phytosulfokines 6-like [Fragaria vesca subsp. vesca]	PREDICTED: putative phytosulfokines 6-like [Fragaria vesca subsp. vesca]
GSMUA_Achr10G11170_001	172.571	189.936	191.021	25.7913	24.6841	25.5739	184.519	25.36	-2.86314	8.75553e-174	PRX2E_ARATH Peroxiredoxin-2E, chloroplastic OS=Arabidopsis thaliana GN=PRXIIE PE=1 SV=2	predicted protein [Hordeum vulgare subsp. vulgare]	predicted protein [Hordeum vulgare subsp. vulgare]
GSMUA_Achr10G11180_001	0.0532269	0	0	2.9801	2.67443	2.91955	0.028	2.868	6.67847	5.39433e-26	CSLA9_ARATH Glucomannan 4-beta-mannosyltransferase 9 OS=Arabidopsis thaliana GN=CSLA9 PE=2 SV=1	glucomannan 4-beta-mannosyltransferase 9 [Vitis vinifera]	PREDICTED: glucomannan 4-beta-mannosyltransferase 9 [Vitis vinifera]
GSMUA_Achr10G11220_001	0.757563	0.173462	0.444849	2.28375	2.43949	1.83892	0.469	2.197	2.22788	1.60752e-09	ALGC_PSESM Phosphomannomutase/phosphoglucomutase OS=Pseudomonas syringae pv. tomato (strain DC3000) GN=algC PE=3 SV=1	phosphomannomutase/phosphoglucomutase [Vitis vinifera]	PREDICTED: phosphomannomutase/phosphoglucomutase [Vitis vinifera]
GSMUA_Achr10G11270_001	7.63353	6.66105	8.72884	22.4324	28.3512	24.7445	7.684	25.186	1.71269	2.21981e-14	BABL_ARATH Basic blue protein OS=Arabidopsis thaliana GN=At2g02850 PE=1 SV=2	hypothetical protein SORBIDRAFT_01g010510 [Sorghum bicolor]	hypothetical protein SORBIDRAFT_01g010510 [Sorghum bicolor]
GSMUA_Achr10G11290_001	1.39422	1.45156	1.28505	60.0889	60.7216	62.6074	1.387	61.149	5.46229	0	IST1L_DICDI IST1-like protein OS=Dictyostelium discoideum GN=DDB_G0289029 PE=3 SV=1	unknown [Carica papaya]	unknown [Carica papaya]
GSMUA_Achr10G11310_001	30.3226	34.1038	37.7048	78.8953	92.2968	87.0021	34.054	86.075	1.33777	5.19873e-56	PUB4_ARATH U-box domain-containing protein 4 OS=Arabidopsis thaliana GN=PUB4 PE=1 SV=3	Os07g0587500 [Oryza sativa Japonica Group]	Os07g0587500 [Oryza sativa Japonica Group]
GSMUA_Achr10G11420_001	2.9357	3.275	2.58303	12.183	10.9498	11.0231	2.941	11.395	1.95402	1.55054e-20	NA	unnamed protein product [Vitis vinifera]	unnamed protein product [Vitis vinifera]
GSMUA_Achr10G11480_001	89.9086	80.5421	85.7244	20.7791	20.1492	20.1443	85.402	20.368	-2.06797	2.14382e-100	RSBQ_BACSU Sigma factor sigB regulation protein rsbQ OS=Bacillus subtilis GN=rsbQ PE=1 SV=1	Os03g0437600 [Oryza sativa Japonica Group]	Os03g0437600 [Oryza sativa Japonica Group]
GSMUA_Achr10G11490_001	11.3158	9.90754	12.8383	5.02717	4.65655	7.30214	11.364	5.672	-1.00254	0.00162726	NA	cytochrome b5 DIF-F [Petunia x hybrida]	cytochrome b5 DIF-F [Petunia x hybrida]
GSMUA_Achr10G11510_001	2.0807	2.49591	4.4277	0.949597	1.15284	0.312075	3.011	0.815	-1.88537	0.0215716	ZFP4_ARATH Zinc finger protein 4 OS=Arabidopsis thaliana GN=ZFP4 PE=2 SV=2	zinc finger protein 7-like [Fragaria vesca subsp. vesca]	PREDICTED: zinc finger protein 7-like [Fragaria vesca subsp. vesca]
GSMUA_Achr10G11550_001	0.210534	0.171105	0.234319	0.483895	0.913209	0.415434	0.215	0.614	1.5139	0.0224406	FUCO2_ARATH Alpha-L-fucosidase 2 OS=Arabidopsis thaliana GN=At4g34260 PE=2 SV=1	alpha-1,2-fucosidase [Lilium longiflorum]	alpha-1,2-fucosidase [Lilium longiflorum]
GSMUA_Achr10G11560_001	0.989725	1.68811	1.42259	3.53305	6.69528	3.97361	1.377	4.744	1.78458	0.000637625	NA	unnamed protein product [Vitis vinifera]	unnamed protein product [Vitis vinifera]
GSMUA_Achr10G11570_001	4.86324	5.14824	4.02406	1.70285	1.42827	1.8378	4.689	1.666	-1.49289	4.58226e-08	ZDHC1_ARATH Probable S-acyltransferase At1g69420 OS=Arabidopsis thaliana GN=At1g69420 PE=2 SV=2	unnamed protein product [Vitis vinifera]	unnamed protein product [Vitis vinifera]
GSMUA_Achr10G11610_001	68.8788	72.3442	84.518	32.1162	29.5165	22.6271	75.257	28.097	-1.42141	5.74998e-20	NA	hypothetical protein OsI_33113 [Oryza sativa Indica Group]	hypothetical protein OsI_33113 [Oryza sativa Indica Group]
GSMUA_Achr10G11620_001	19.7852	19.508	20.2542	46.7528	45.8816	44.115	19.859	45.593	1.19902	4.43306e-102	SCPDL_ARATH Probable mitochondrial saccharopine dehydrogenase-like oxidoreductase At5g39410 OS=Arabidopsis thaliana GN=At5g39410 PE=1 SV=2	probable mitochondrial saccharopine dehydrogenase At5g39410-like [Vitis vinifera]	PREDICTED: probable mitochondrial saccharopine dehydrogenase At5g39410-like [Vitis vinifera]
GSMUA_Achr10G11630_001	2.89869	3.42653	3.13663	40.9375	40.5861	41.8427	3.164	41.132	3.70044	1.88199e-307	Y1743_ARATH Probable LRR receptor-like serine/threonine-protein kinase At1g74360 OS=Arabidopsis thaliana GN=At1g74360 PE=1 SV=1	probable LRR receptor-like serine/threonine-protein kinase At1g74360-like [Fragaria vesca subsp. vesca]	PREDICTED: probable LRR receptor-like serine/threonine-protein kinase At1g74360-like [Fragaria vesca subsp. vesca]
GSMUA_Achr10G11640_001	17.0922	16.8297	17.1284	73.9675	80.8017	78.3292	17.027	77.709	2.19026	9.69779e-102	MINE1_ARATH Cell division topological specificity factor homolog, chloroplastic OS=Arabidopsis thaliana GN=MINE1 PE=1 SV=1	cell division topological specificity factor homolog, chloroplastic-like [Cucumis sativus]	PREDICTED: cell division topological specificity factor homolog, chloroplastic-like [Cucumis sativus]
GSMUA_Achr10G11700_001	1.71494	1.48153	1.59989	0.523815	0.750457	0.695048	1.609	0.666	-1.27257	0.000350574	NA	conserved hypothetical protein [Ricinus communis]	conserved hypothetical protein [Ricinus communis]
GSMUA_Achr10G11730_001	2.1342	1.9375	1.54525	0.324892	0.48657	0.179932	1.882	0.34	-2.46866	3.87912e-08	PHLC_MYCTU Phospholipase C 3 OS=Mycobacterium tuberculosis GN=plcC PE=3 SV=2	phospholipase C 3-like [Cucumis sativus]	PREDICTED: phospholipase C 3-like [Cucumis sativus]
GSMUA_Achr10G11760_001	42.4028	38.8721	41.3124	91.3392	90.7968	89.8826	40.872	90.683	1.14972	2.68349e-65	ILVB1_MAIZE Acetolactate synthase 1, chloroplastic OS=Zea mays GN=ALS1 PE=3 SV=1	acetolactate synthase [Monochoria vaginalis]	acetolactate synthase [Monochoria vaginalis]
GSMUA_Achr10G11820_001	7.00941	8.57571	7.853	3.50737	3.97324	4.07493	7.823	3.862	-1.01837	1.71372e-06	GLND_RHORT [Protein-PII] uridylyltransferase OS=Rhodospirillum rubrum (strain ATCC 11170 / NCIB 8255) GN=glnD PE=3 SV=1	uncharacterized protein LOC100248040 [Vitis vinifera]	PREDICTED: uncharacterized protein LOC100248040 [Vitis vinifera]
GSMUA_Achr10G11850_001	10.0807	11.536	11.4603	81.5809	86.5292	87.5287	11.036	85.223	2.94903	1.68127e-288	RL7A_ORYSJ 60S ribosomal protein L7a OS=Oryza sativa subsp. japonica GN=RPL7A PE=2 SV=1	hypothetical protein OsJ_04602 [Oryza sativa Japonica Group]	hypothetical protein OsJ_04602 [Oryza sativa Japonica Group]
GSMUA_Achr10G11890_001	35.1671	39.8982	40.3589	108.703	108.62	109.47	38.485	108.941	1.50118	1.54826e-95	GDE1_YEAST Glycerophosphodiester phosphodiesterase GDE1 OS=Saccharomyces cerevisiae (strain ATCC 204508 / S288c) GN=GDE1 PE=1 SV=1	glycerophosphodiester phosphodiesterase GDE1-like isoform 2 [Brachypodium distachyon]	PREDICTED: glycerophosphodiester phosphodiesterase GDE1-like isoform 2 [Brachypodium distachyon]
GSMUA_Achr10G11910_001	65.8674	71.155	67.8839	312.364	306.015	322.432	68.312	313.614	2.19878	4.5603e-275	NAC29_ARATH NAC domain-containing protein 29 OS=Arabidopsis thaliana GN=NAC029 PE=2 SV=1	NAC domain protein, IPR003441 [Populus trichocarpa]	NAC domain protein, IPR003441 [Populus trichocarpa]
GSMUA_Achr10G11980_001	5.81954	7.43548	7.53258	26.1742	25.1972	22.3358	6.939	24.579	1.82463	4.98939e-40	NA	uncharacterized protein LOC100839641 [Brachypodium distachyon]	PREDICTED: uncharacterized protein LOC100839641 [Brachypodium distachyon]
GSMUA_Achr10G12010_001	17.8524	19.9374	19.9545	46.996	48.5905	44.7983	19.258	46.805	1.2812	1.78452e-57	SPTC2_MOUSE Serine palmitoyltransferase 2 OS=Mus musculus GN=Sptlc2 PE=2 SV=2	Os11g0516000 [Oryza sativa Japonica Group]	Os11g0516000 [Oryza sativa Japonica Group]
GSMUA_Achr10G12020_001	17.591	24.8475	16.425	40.1793	33.7287	45.2409	19.631	39.726	1.01695	1.7171e-05	BH137_ARATH Transcription factor bHLH137 OS=Arabidopsis thaliana GN=BHLH137 PE=2 SV=1	predicted protein [Populus trichocarpa]	predicted protein [Populus trichocarpa]
GSMUA_Achr10G12030_001	5.02285	4.61348	4.38443	10.4927	9.73978	9.01533	4.684	9.759	1.05899	4.16898e-22	CPL3_ARATH RNA polymerase II C-terminal domain phosphatase-like 3 OS=Arabidopsis thaliana GN=CPL3 PE=1 SV=2	NLI interacting factor-like phosphatase family protein, expressed [Oryza sativa Japonica Group]	NLI interacting factor-like phosphatase family protein, expressed [Oryza sativa Japonica Group]
GSMUA_Achr10G12050_001	0	0.248266	0.257799	1.88587	2.03562	2.4104	0.179	2.121	3.56671	0.00384825	TS2_MAIZE Sex determination protein tasselseed-2 OS=Zea mays GN=TS2 PE=2 SV=1	short chain alcohol dehydrogenase, putative [Ricinus communis]	short chain alcohol dehydrogenase, putative [Ricinus communis]
GSMUA_Achr10G12080_001	2.91624	3.39792	2.80151	26.6223	25.5274	27.661	3.049	26.614	3.12578	2.07383e-93	CP51_SORBI Obtusifoliol 14-alpha demethylase OS=Sorghum bicolor GN=CYP51 PE=1 SV=1	hypothetical protein OsI_36306 [Oryza sativa Indica Group]	hypothetical protein OsI_36306 [Oryza sativa Indica Group]
GSMUA_Achr10G12150_001	3.6492	3.5197	4.20019	314.076	294.453	296.906	3.8	301.822	6.31155	0	EF114_ARATH Ethylene-responsive transcription factor ERF114 OS=Arabidopsis thaliana GN=ERF114 PE=2 SV=1	ethylene-responsive transcription factor ERF114-like [Vitis vinifera]	PREDICTED: ethylene-responsive transcription factor ERF114-like [Vitis vinifera]
GSMUA_Achr10G12170_001	63.6292	53.1238	57.2651	6.38691	5.01829	5.06154	58.016	5.499	-3.39921	2.84271e-96	NA	expressed protein [Oryza sativa Japonica Group]	expressed protein [Oryza sativa Japonica Group]
GSMUA_Achr10G12180_001	130.821	130.649	141.056	12.0291	8.21789	9.73537	134.185	10.004	-3.74557	6.33251e-206	NA	predicted protein [Populus trichocarpa]	predicted protein [Populus trichocarpa]
GSMUA_Achr10G12190_001	41.9647	42.3138	45.7938	11.4916	12.0118	16.5648	43.367	13.366	-1.69803	1.45422e-22	Y4141_ARATH Uncharacterized protein At4g14100 OS=Arabidopsis thaliana GN=At4g14100 PE=2 SV=1	hypothetical protein PRUPE_ppa010928mg [Prunus persica]	hypothetical protein PRUPE_ppa010928mg [Prunus persica]
GSMUA_Achr10G12200_001	3.11537	1.3669	2.80642	0.218336	0	0.199918	2.44	0.149	-4.0335	8.14233e-07	CHS1_ORYSI Chalcone synthase 1 OS=Oryza sativa subsp. indica GN=CHS1 PE=2 SV=1	type III polyketide synthase 3 [Musa acuminata AAA Group]	type III polyketide synthase 3 [Musa acuminata AAA Group]
GSMUA_Achr10G12220_001	2.68258	1.19558	2.48695	0.360436	0.598935	0.19832	2.132	0.396	-2.42864	0.000154257	NUD13_ARATH Nudix hydrolase 13, mitochondrial OS=Arabidopsis thaliana GN=NUDT13 PE=1 SV=1	LOW QUALITY PROTEIN: nudix hydrolase 12, mitochondrial [Vitis vinifera]	PREDICTED: LOW QUALITY PROTEIN: nudix hydrolase 12, mitochondrial [Vitis vinifera]
GSMUA_Achr10G12230_001	25.184	23.8167	23.7756	6.83304	10.8154	7.83521	24.269	8.505	-1.51273	2.91487e-36	UMP1_ARATH Uncharacterized protein At3g15000, mitochondrial OS=Arabidopsis thaliana GN=At3g15000 PE=1 SV=1	hypothetical protein OsJ_29960 [Oryza sativa Japonica Group]	hypothetical protein OsJ_29960 [Oryza sativa Japonica Group]
GSMUA_Achr10G12280_001	7.547	9.3344	8.19206	37.1812	33.9331	38.0626	8.368	36.402	2.12106	2.28876e-62	NA	hypothetical protein SORBIDRAFT_03g008990 [Sorghum bicolor]	hypothetical protein SORBIDRAFT_03g008990 [Sorghum bicolor]
GSMUA_Achr10G12290_001	2.90642	1.83096	2.08955	7.82887	7.7321	8.59089	2.286	8.061	1.81813	5.08626e-16	NPAL3_HUMAN NIPA-like protein 3 OS=Homo sapiens GN=NIPAL3 PE=1 SV=1	hypothetical protein OsI_07422 [Oryza sativa Indica Group]	hypothetical protein OsI_07422 [Oryza sativa Indica Group]
GSMUA_Achr10G12320_001	1.7328	1.56178	1.84793	3.28243	3.92833	3.75741	1.724	3.666	1.08845	1.31463e-09	SND1_MOUSE Staphylococcal nuclease domain-containing protein 1 OS=Mus musculus GN=Snd1 PE=1 SV=1	staphylococcal nuclease domain-containing protein 1 [Vitis vinifera]	PREDICTED: staphylococcal nuclease domain-containing protein 1 [Vitis vinifera]
GSMUA_Achr10G12350_001	28.8338	33.3081	34.5978	65.2781	69.3888	75.4216	32.257	70.039	1.11855	2.09016e-22	NA	uncharacterized protein LOC100267666 [Vitis vinifera]	PREDICTED: uncharacterized protein LOC100267666 [Vitis vinifera]
GSMUA_Achr10G12360_001	1392.87	1445.66	1505.64	42.5724	46.4375	52.2509	1448.07	47.097	-4.94235	0	G3PA_MAIZE Glyceraldehyde-3-phosphate dehydrogenase A, chloroplastic OS=Zea mays GN=GAPA PE=2 SV=1	glyceraldehyde-3-phosphate dehydrogenase [Mangifera indica]	glyceraldehyde-3-phosphate dehydrogenase [Mangifera indica]
GSMUA_Achr10G12410_001	3.06814	2.69	3.30774	8.02608	9.58245	9.77619	3.032	9.138	1.59161	2.97242e-23	ACS_ARATH Acetate--CoA ligase ACS, chloroplastic/glyoxysomal OS=Arabidopsis thaliana GN=ACS PE=1 SV=1	hypothetical protein SORBIDRAFT_04g021370 [Sorghum bicolor]	hypothetical protein SORBIDRAFT_04g021370 [Sorghum bicolor]
GSMUA_Achr10G12430_001	2.56374	2.53737	2.58866	0.667528	1.28482	1.13473	2.573	1.039	-1.30826	2.09098e-10	CLPD2_ORYSJ Chaperone protein ClpD2, chloroplastic OS=Oryza sativa subsp. japonica GN=CLPD2 PE=2 SV=2	uncharacterized protein LOC100383428 [Zea mays]	uncharacterized protein LOC100383428 [Zea mays]
GSMUA_Achr10G12530_001	6.59997	5.36393	6.35679	0	0	0	6.117	0.01	-9.25668	2.01621e-08	NA	uncharacterized protein LOC100844761 [Brachypodium distachyon]	PREDICTED: uncharacterized protein LOC100844761 [Brachypodium distachyon]
GSMUA_Achr10G12540_001	1.80331	0.815507	1.33729	0	0.0622902	0	1.329	0.031	-5.42193	5.83429e-08	RIHC_ESCF3 Non-specific ribonucleoside hydrolase rihC OS=Escherichia fergusonii (strain ATCC 35469 / DSM 13698 / CDC 0568-73) GN=rihC PE=3 SV=1	uncharacterized protein LOC100263026 [Vitis vinifera]	PREDICTED: uncharacterized protein LOC100263026 [Vitis vinifera]
GSMUA_Achr10G12580_001	21.2712	23.9233	25.8958	58.1423	59.3761	58.9529	23.707	58.834	1.31134	3.35471e-51	GID1C_ARATH Gibberellin receptor GID1C OS=Arabidopsis thaliana GN=GID1C PE=1 SV=1	GID1-5 [Gossypium hirsutum]	GID1-5 [Gossypium hirsutum]
GSMUA_Achr10G12620_001	0.363302	0.282782	0.462662	6.15149	5.44528	4.63544	0.38	5.421	3.83449	1.60953e-28	TBB2_ELEIN Tubulin beta-2 chain OS=Eleusine indica GN=TUBB2 PE=2 SV=1	tubulin, beta chain [Populus trichocarpa]	tubulin, beta chain [Populus trichocarpa]
GSMUA_Achr10G12660_001	31.4322	31.0824	35.4731	5.82973	8.62185	7.27611	32.673	7.253	-2.17145	1.63754e-59	FB121_ARATH F-box protein At2g32560 OS=Arabidopsis thaliana GN=At2g32560 PE=2 SV=1	cyclin-like F-box [Zea mays]	TPA: cyclin-like F-box [Zea mays]
GSMUA_Achr10G12740_001	28.3461	26.2952	30.0898	5.88015	6.34338	6.70264	28.254	6.319	-2.16069	3.35186e-72	SQD1_SPIOL UDP-sulfoquinovose synthase, chloroplastic OS=Spinacia oleracea GN=SQD1 PE=1 SV=1	UDP-sulfoquinovose synthase, chloroplastic [Vitis vinifera]	PREDICTED: UDP-sulfoquinovose synthase, chloroplastic [Vitis vinifera]
GSMUA_Achr10G12830_001	7.10427	10.6298	9.38665	3.32038	3.67266	1.88068	9.05	2.968	-1.60843	5.80268e-08	MYB44_ARATH Transcription factor MYB44 OS=Arabidopsis thaliana GN=MYB44 PE=2 SV=1	predicted protein [Populus trichocarpa]	predicted protein [Populus trichocarpa]
GSMUA_Achr10G12860_001	8.13476	7.23622	8.82731	3.4079	2.56902	3.46651	8.076	3.158	-1.35463	4.17792e-08	NAC29_ARATH NAC domain-containing protein 29 OS=Arabidopsis thaliana GN=NAC029 PE=2 SV=1	NAC domain protein [Cymbidium hybrid cultivar]	NAC domain protein [Cymbidium hybrid cultivar]
GSMUA_Achr10G12910_001	31.7179	24.5223	34.0502	2.16166	1.50297	0.805658	30.107	1.5	-4.32706	5.03758e-37	OCS1_MAIZE Ocs element-binding factor 1 OS=Zea mays GN=OBF1 PE=2 SV=2	predicted protein [Populus trichocarpa]	predicted protein [Populus trichocarpa]
GSMUA_Achr10G12990_001	14.7091	15.5388	19.3982	3.99799	6.20897	3.40799	16.559	4.548	-1.86431	6.0992e-05	NA	uncharacterized protein LOC100845835 [Brachypodium distachyon]	PREDICTED: uncharacterized protein LOC100845835 [Brachypodium distachyon]
GSMUA_Achr10G13040_001	32.1036	32.2709	31.4718	3.52294	3.06408	2.18933	31.959	2.935	-3.44479	4.22439e-79	MFRN_DICDI Mitoferrin OS=Dictyostelium discoideum GN=mcfF PE=3 SV=1	hypothetical protein PRUPE_ppa008598mg [Prunus persica]	hypothetical protein PRUPE_ppa008598mg [Prunus persica]
GSMUA_Achr10G13070_001	20.2934	20.6315	23.0415	7.74205	8.49236	7.3284	21.332	7.864	-1.43968	7.2108e-38	CHLG_ARATH Chlorophyll synthase, chloroplastic OS=Arabidopsis thaliana GN=CHLG PE=2 SV=1	chlorophyll synthase, chloroplastic [Vitis vinifera]	PREDICTED: chlorophyll synthase, chloroplastic [Vitis vinifera]
GSMUA_Achr10G13090_001	9.40429	11.5696	13.2341	1.88165	3.17144	2.49209	11.413	2.525	-2.17632	4.12515e-14	G2OX8_ARATH Gibberellin 2-beta-dioxygenase 8 OS=Arabidopsis thaliana GN=GA2OX7 PE=1 SV=2	20G-Fe(II) oxidoreductase [Populus trichocarpa]	20G-Fe(II) oxidoreductase [Populus trichocarpa]
GSMUA_Achr10G13250_001	0.871858	0.881311	1.37244	2.09117	2.33803	2.01555	1.052	2.158	1.03656	0.000683987	IQD1_ARATH Protein IQ-DOMAIN 1 OS=Arabidopsis thaliana GN=IQD1 PE=1 SV=1	protein IQ-DOMAIN 1-like [Vitis vinifera]	PREDICTED: protein IQ-DOMAIN 1-like [Vitis vinifera]
GSMUA_Achr10G13260_001	77.5143	77.5228	77.2578	21.1485	17.9363	17.5939	77.442	18.903	-2.0345	2.83955e-91	NA	senescence-associated protein [Elaeis guineensis]	senescence-associated protein [Elaeis guineensis]
GSMUA_Achr10G13290_001	6.04339	10.5066	10.4332	2.58828	0.876616	2.64128	9.004	2.045	-2.13847	0.0132686	NA	uncharacterized protein LOC101211971 [Cucumis sativus]	PREDICTED: uncharacterized protein LOC101211971 [Cucumis sativus]
GSMUA_Achr10G13310_001	38.6293	41.5314	42.774	14.146	12.9685	14.1965	40.988	13.78	-1.57263	2.01984e-74	PBS1_ARATH Serine/threonine-protein kinase PBS1 OS=Arabidopsis thaliana GN=PBS1 PE=1 SV=1	receptor serine-threonine protein kinase, putative [Ricinus communis]	receptor serine-threonine protein kinase, putative [Ricinus communis]
GSMUA_Achr10G13320_001	10.722	9.53713	11.6317	28.5712	28.2641	28.5763	10.64	28.481	1.4205	2.20767e-39	P2C28_ORYSJ Probable protein phosphatase 2C 28 OS=Oryza sativa subsp. japonica GN=Os03g0137200 PE=2 SV=1	probable protein phosphatase 2C 38-like [Vitis vinifera]	PREDICTED: probable protein phosphatase 2C 38-like [Vitis vinifera]
GSMUA_Achr10G13380_001	7.72446	7.61455	7.5256	20.0408	20.3606	23.114	7.632	21.182	1.47271	4.97981e-53	NA	hypothetical protein PRUPE_ppa000329mg [Prunus persica]	hypothetical protein PRUPE_ppa000329mg [Prunus persica]
GSMUA_Achr10G13410_001	0.125205	0	0	1.2666	2.77719	2.71701	0.052	2.264	5.44422	4.69223e-08	NA	putative subtilase family protein [Zea mays]	TPA: putative subtilase family protein [Zea mays]
GSMUA_Achr10G13470_001	3.24168	3.36559	4.03396	9.03242	8.93888	10.7233	3.557	9.575	1.42861	2.04703e-11	UXS1_HUMAN UDP-glucuronic acid decarboxylase 1 OS=Homo sapiens GN=UXS1 PE=1 SV=1	UDP-glucuronic acid decarboxylase 1-like isoform 1 [Vitis vinifera]	PREDICTED: UDP-glucuronic acid decarboxylase 1-like isoform 1 [Vitis vinifera]
GSMUA_Achr10G13530_001	70.8707	77.167	73.4086	5.68593	7.38354	8.76139	73.825	7.287	-3.34071	2.60547e-92	ZAT12_ARATH Zinc finger protein ZAT12 OS=Arabidopsis thaliana GN=ZAT12 PE=2 SV=1	hypothetical protein OsI_04363 [Oryza sativa Indica Group]	hypothetical protein OsI_04363 [Oryza sativa Indica Group]
GSMUA_Achr10G13540_001	1.57954	1.25655	1.50761	16.1945	11.2074	13.3652	1.458	13.599	3.22144	1.28711e-15	ZAT12_ARATH Zinc finger protein ZAT12 OS=Arabidopsis thaliana GN=ZAT12 PE=2 SV=1	zinc finger protein ZAT11-like [Cucumis sativus]	PREDICTED: zinc finger protein ZAT11-like [Cucumis sativus]
GSMUA_Achr10G13600_001	3.70844	4.07807	3.55795	7.72681	8.24808	7.18747	3.791	7.731	1.02808	1.6205e-07	NA	hypothetical protein OsJ_16873 [Oryza sativa Japonica Group]	hypothetical protein OsJ_16873 [Oryza sativa Japonica Group]
GSMUA_Achr10G13610_001	0.796457	0.436611	1.05682	17.7709	17.9106	16.8353	0.773	17.516	4.50206	4.0632e-43	CRR55_ARATH Cysteine-rich repeat secretory protein 55 OS=Arabidopsis thaliana GN=CRRSP55 PE=2 SV=1	serine/threonine kinase-like protein [Zea mays]	serine/threonine kinase-like protein [Zea mays]
GSMUA_Achr10G13670_001	35.9179	34.2885	35.4741	112.186	109.527	106.93	35.237	109.558	1.63653	7.70251e-138	RHDF1_DANRE Inactive rhomboid protein 1 OS=Danio rerio GN=rhbdf1 PE=2 SV=1	inactive rhomboid protein 1 [Vitis vinifera]	PREDICTED: inactive rhomboid protein 1 [Vitis vinifera]
GSMUA_Achr10G13690_001	9.54019	8.09146	8.69273	21.9847	23.8925	19.6554	8.785	21.854	1.31478	8.64404e-09	NA	unnamed protein product [Vitis vinifera]	unnamed protein product [Vitis vinifera]
GSMUA_Achr10G13820_001	9.24537	7.38912	7.81855	2.14799	3.14229	3.21281	8.161	2.844	-1.52082	1.85386e-09	NA	uncharacterized protein LOC101208652 [Cucumis sativus]	PREDICTED: uncharacterized protein LOC101208652 [Cucumis sativus]
GSMUA_Achr10G13850_001	17.1711	18.9589	17.9467	1.02127	1.41199	0.998234	18.036	1.154	-3.96616	1.5841e-105	PTR1_ARATH Peptide transporter PTR1 OS=Arabidopsis thaliana GN=PTR1 PE=2 SV=1	Os01g0142800 [Oryza sativa Japonica Group]	Os01g0142800 [Oryza sativa Japonica Group]
GSMUA_Achr10G13900_001	0.145311	0.523145	0.535166	1.249	0.644239	1.2852	0.411	1.069	1.37905	0.0288518	NA	uncharacterized protein LOC100265690 [Vitis vinifera]	PREDICTED: uncharacterized protein LOC100265690 [Vitis vinifera]
GSMUA_Achr10G13910_001	3.70562	4.21948	4.40128	27.3957	28.756	28.0192	4.119	28.067	2.76851	8.26897e-39	SF3_HELAN Pollen-specific protein SF3 OS=Helianthus annuus GN=SF3 PE=2 SV=1	Pollen-specific protein SF3, putative [Ricinus communis]	Pollen-specific protein SF3, putative [Ricinus communis]
GSMUA_Achr10G13960_001	1.51574	1.91691	0.654601	0.338427	0.28687	0	1.372	0.218	-2.65388	0.00207204	NA	glycosyltransferase, putative [Ricinus communis]	glycosyltransferase, putative [Ricinus communis]
GSMUA_Achr10G13990_001	0	0	0	9.74881	10.5456	10.09	0.01	10.138	9.98556	9.67289e-36	NA	Full=Profilin; AltName: Full=Minor fruit allergen Mus xp 1; AltName: Allergen=Mus xp 1	RecName: Full=Profilin; AltName: Full=Minor fruit allergen Mus xp 1; AltName: Allergen=Mus xp 1
GSMUA_Achr10G14010_001	82.0867	85.2476	80.94	193.744	196.142	202.938	82.768	197.618	1.25557	3.04641e-148	PAP_DICDI Poly(A) polymerase OS=Dictyostelium discoideum GN=papA PE=3 SV=1	poly(A) polymerase-like [Vitis vinifera]	PREDICTED: poly(A) polymerase-like [Vitis vinifera]
GSMUA_Achr10G14020_001	6.409	5.46429	5.36889	98.7633	99.5442	107.522	5.757	101.953	4.14644	6.58247e-192	S47A1_PONAB Multidrug and toxin extrusion protein 1 OS=Pongo abelii GN=SLC47A1 PE=2 SV=1	putative NIC2 [Oryza sativa Japonica Group]	putative NIC2 [Oryza sativa Japonica Group]
GSMUA_Achr10G14040_001	143.081	144.252	150.865	52.8192	59.6916	68.9551	146.076	60.499	-1.27174	4.85498e-75	NA	hypothetical protein SORBIDRAFT_03g003270 [Sorghum bicolor]	hypothetical protein SORBIDRAFT_03g003270 [Sorghum bicolor]
GSMUA_Achr10G14070_001	2.59867	3.80856	4.07775	0.233447	0	0.424245	3.505	0.229	-3.93599	1.71559e-06	DREB3_ARATH Dehydration-responsive element-binding protein 3 OS=Arabidopsis thaliana GN=DREB3 PE=2 SV=1	dehydration-responsive element-binding protein 3-like [Vitis vinifera]	PREDICTED: dehydration-responsive element-binding protein 3-like [Vitis vinifera]
GSMUA_Achr10G14140_001	1.73674	1.97908	2.1798	0.956795	0.487603	0.879503	1.975	0.785	-1.33109	3.74527e-05	RHM1_ARATH Probable rhamnose biosynthetic enzyme 1 OS=Arabidopsis thaliana GN=RHM1 PE=1 SV=1	probable rhamnose biosynthetic enzyme 1 [Vitis vinifera]	PREDICTED: probable rhamnose biosynthetic enzyme 1 [Vitis vinifera]
GSMUA_Achr10G14160_001	12.4797	14.7149	15.7366	28.7691	31.2676	28.4176	14.32	29.495	1.04244	2.52999e-17	MADS3_ORYSJ MADS-box transcription factor 3 OS=Oryza sativa subsp. japonica GN=MADS3 PE=2 SV=1	AG-like MADS box transcription factor [Canna indica]	AG-like MADS box transcription factor [Canna indica]
GSMUA_Achr10G14220_001	20.3136	19.2622	21.9303	73.3995	78.802	78.4376	20.512	76.89	1.90633	2.42741e-82	PER4_VITVI Peroxidase 4 OS=Vitis vinifera GN=GSVIVT00023967001 PE=1 SV=1	peroxidase 4 [Vitis vinifera]	PREDICTED: peroxidase 4 [Vitis vinifera]
GSMUA_Achr10G14230_001	18.862	19.2311	20.1427	60.1057	59.5957	56.6346	19.422	58.789	1.59785	1.75022e-65	M2OM_NEUCR Putative mitochondrial 2-oxoglutarate/malate carrier protein OS=Neurospora crassa (strain ATCC 24698 / 74-OR23-1A / CBS 708.71 / DSM 1257 / FGSC 987) GN=NCU04792 PE=3 SV=1	Os05g0208000 [Oryza sativa Japonica Group]	Os05g0208000 [Oryza sativa Japonica Group]
GSMUA_Achr10G14250_001	2.58578	2.77779	2.66226	9.19395	11.833	9.92907	2.685	10.329	1.94371	7.87116e-23	MYBF_ARATH Putative Myb family transcription factor At1g14600 OS=Arabidopsis thaliana GN=At1g14600 PE=2 SV=2	Os06g0543200 [Oryza sativa Japonica Group]	Os06g0543200 [Oryza sativa Japonica Group]
GSMUA_Achr10G14380_001	0.161278	0.295996	0.152358	4.24391	6.85797	2.34544	0.213	4.492	4.39843	3.40129e-05	E1314_ARATH Glucan endo-1,3-beta-glucosidase 14 OS=Arabidopsis thaliana GN=At2g27500 PE=1 SV=2	glucan endo-1,3-beta-glucosidase 11 [Vitis vinifera]	PREDICTED: glucan endo-1,3-beta-glucosidase 11 [Vitis vinifera]
GSMUA_Achr10G14460_001	71.8586	82.9667	87.2522	200.097	226.376	223.306	80.702	216.603	1.42438	3.00222e-62	PYL8_ARATH Abscisic acid receptor PYL8 OS=Arabidopsis thaliana GN=PYL8 PE=1 SV=1	abscisic acid receptor PYL8-like isoform 2 [Solanum lycopersicum]	PREDICTED: abscisic acid receptor PYL8-like isoform 2 [Solanum lycopersicum]
GSMUA_Achr10G14470_001	2.88563	2.40558	2.30293	6.92846	5.54331	5.89679	2.541	6.133	1.2712	0.00115743	NA	uncharacterized protein LOC101251184 isoform 1 [Solanum lycopersicum]	PREDICTED: uncharacterized protein LOC101251184 isoform 1 [Solanum lycopersicum]
GSMUA_Achr10G14480_001	267.776	267.094	271.138	70.2025	67.2464	70.2999	268.679	69.26	-1.95579	0	Y4105_ARATH Uncharacterized protein At4g01050, chloroplastic OS=Arabidopsis thaliana GN=At4g01050 PE=1 SV=2	uncharacterized protein LOC100255153 [Vitis vinifera]	PREDICTED: uncharacterized protein LOC100255153 [Vitis vinifera]
GSMUA_Achr10G14510_001	2.19696	2.10178	2.2081	0.991686	1.06484	0.927708	2.179	1.005	-1.11647	1.1754e-05	Y5519_ARATH Uncharacterized protein At5g05190 OS=Arabidopsis thaliana GN=Y-1 PE=1 SV=1	uncharacterized protein LOC100838699 [Brachypodium distachyon]	PREDICTED: uncharacterized protein LOC100838699 [Brachypodium distachyon]
GSMUA_Achr10G14520_001	6.79688	9.56453	6.53319	3.83931	3.07713	4.08247	7.642	3.676	-1.05581	6.79386e-05	NA	dihydrofolate synthetase/folylpolyglutamate synthetase, putative, expressed [Oryza sativa Japonica Group]	dihydrofolate synthetase/folylpolyglutamate synthetase, putative, expressed [Oryza sativa Japonica Group]
GSMUA_Achr10G14530_001	8.65388	11.0797	10.9597	4.26286	2.344	2.96951	10.241	3.202	-1.67731	6.4994e-07	FOLC_BACSU Folylpolyglutamate synthase OS=Bacillus subtilis GN=folC PE=3 SV=2	dihydrofolate synthetase/folylpolyglutamate synthetase, putative, expressed [Oryza sativa Japonica Group]	dihydrofolate synthetase/folylpolyglutamate synthetase, putative, expressed [Oryza sativa Japonica Group]
GSMUA_Achr10G14570_001	1.1887	0.800777	0.689519	16.1015	19.4535	16.412	0.903	17.332	4.26257	8.45253e-47	CRF2_ARATH Ethylene-responsive transcription factor CRF2 OS=Arabidopsis thaliana GN=CRF2 PE=2 SV=1	predicted protein [Hordeum vulgare subsp. vulgare]	predicted protein [Hordeum vulgare subsp. vulgare]
GSMUA_Achr10G14610_001	0.148653	0.205431	0.141225	1.74692	1.25757	2.22273	0.175	1.752	3.32358	2.7786e-07	GDL61_ARATH GDSL esterase/lipase At4g01130 OS=Arabidopsis thaliana GN=At4g01130 PE=2 SV=1	predicted protein [Populus trichocarpa]	predicted protein [Populus trichocarpa]
GSMUA_Achr10G14620_001	5.72353	5.43364	5.09437	12.7104	13.5184	13.7828	5.427	13.347	1.29829	9.96468e-40	AB8C_ARATH ABC transporter C family member 8 OS=Arabidopsis thaliana GN=ABCC8 PE=2 SV=3	unnamed protein product [Vitis vinifera]	unnamed protein product [Vitis vinifera]
GSMUA_Achr10G14640_001	24.1746	23.6122	29.3194	61.8746	63.6098	71.0523	25.712	65.522	1.34954	2.60807e-28	FBK77_ARATH F-box/kelch-repeat protein At3g61590 OS=Arabidopsis thaliana GN=At3g61590 PE=1 SV=1	F-box/kelch-repeat protein At3g61590-like [Brachypodium distachyon]	PREDICTED: F-box/kelch-repeat protein At3g61590-like [Brachypodium distachyon]
GSMUA_Achr10G14650_001	92.3096	97.5578	96.6331	30.2428	32.4466	32.5523	95.51	31.757	-1.58858	6.47002e-236	BAG6_ARATH BAG family molecular chaperone regulator 6 OS=Arabidopsis thaliana GN=BAG6 PE=1 SV=1	uncharacterized protein LOC100256846 [Vitis vinifera]	PREDICTED: uncharacterized protein LOC100256846 [Vitis vinifera]
GSMUA_Achr10G14670_001	0.0999497	0.272255	0.558449	1.49918	2.09805	1.48348	0.32	1.704	2.41278	0.000197481	MAKR2_ARATH Probable membrane-associated kinase regulator 2 OS=Arabidopsis thaliana GN=MAKR2 PE=2 SV=1	probable membrane-associated kinase regulator 2-like [Vitis vinifera]	PREDICTED: probable membrane-associated kinase regulator 2-like [Vitis vinifera]
GSMUA_Achr10G14680_001	2.86679	1.45427	2.42271	8.84548	13.827	13.7516	2.258	12.151	2.42796	1.74991e-08	NA	hypothetical protein SORBIDRAFT_04g009840 [Sorghum bicolor]	hypothetical protein SORBIDRAFT_04g009840 [Sorghum bicolor]
GSMUA_Achr10G14700_001	8.72394	10.8392	9.67725	2.87825	3.81653	3.24929	9.757	3.325	-1.55308	7.40447e-12	PANB_HELMI 3-methyl-2-oxobutanoate hydroxymethyltransferase OS=Heliobacterium modesticaldum (strain ATCC 51547 / Ice1) GN=panB PE=3 SV=1	3-methyl-2-oxobutanoate hydroxymethyltransferase-like [Brachypodium distachyon]	PREDICTED: 3-methyl-2-oxobutanoate hydroxymethyltransferase-like [Brachypodium distachyon]
GSMUA_Achr10G14710_001	4.23472	4.06742	4.33663	12.8895	13.6409	12.6376	4.223	13.066	1.62948	9.75917e-19	WRK27_ARATH Probable WRKY transcription factor 27 OS=Arabidopsis thaliana GN=WRKY27 PE=2 SV=1	WRKY transcription factor [Zea mays]	WRKY transcription factor [Zea mays]
GSMUA_Achr10G14800_001	13.0956	12.1472	12.5635	2.51479	1.83615	1.74944	12.612	2.043	-2.62604	6.45056e-83	PP397_ARATH Pentatricopeptide repeat-containing protein At5g25630 OS=Arabidopsis thaliana GN=At5g25630 PE=2 SV=2	hypothetical protein SORBIDRAFT_02g027050 [Sorghum bicolor]	hypothetical protein SORBIDRAFT_02g027050 [Sorghum bicolor]
GSMUA_Achr10G14830_001	2.2763	5.33207	2.23812	137.229	123.898	117.474	3.292	126.21	5.26072	4.18728e-127	NA	uncharacterized protein LOC100808818 [Glycine max]	uncharacterized protein LOC100808818 [Glycine max]
GSMUA_Achr10G14840_001	0.169721	0.0230734	0.0472172	3.97894	3.51303	3.015	0.09	3.512	5.28622	6.50806e-47	MB3R1_ARATH Myb-related protein 3R-1 OS=Arabidopsis thaliana GN=MYB3R-1 PE=2 SV=1	unnamed protein product [Vitis vinifera]	unnamed protein product [Vitis vinifera]
GSMUA_Achr10G14910_001	108.507	116.588	94.1283	31.1311	35.9584	40.2432	106.418	35.788	-1.57219	7.33586e-16	K0664_DROWI Protein KIAA0664 homolog OS=Drosophila willistoni GN=GK22132 PE=3 SV=1	clustered mitochondria protein homolog [Solanum lycopersicum]	PREDICTED: clustered mitochondria protein homolog [Solanum lycopersicum]
GSMUA_Achr10G14950_001	69.9788	74.0552	68.8167	545.631	634.254	656.661	70.96	612.192	3.10891	4.21064e-89	PCR8_ARATH Protein PLANT CADMIUM RESISTANCE 8 OS=Arabidopsis thaliana GN=PCR8 PE=1 SV=2	structural constituent of cell wall, putative [Ricinus communis]	structural constituent of cell wall, putative [Ricinus communis]
GSMUA_Achr10G15000_001	5.65224	6.05551	5.39811	1.8023	2.36279	2.52143	5.712	2.239	-1.35114	2.59498e-15	NA	uncharacterized protein LOC100250261 [Vitis vinifera]	PREDICTED: uncharacterized protein LOC100250261 [Vitis vinifera]
GSMUA_Achr10G15030_001	18.3972	20.0946	18.3376	5.46933	5.4347	6.37251	18.953	5.769	-1.71603	2.45877e-138	K0664_DICDI Protein KIAA0664 homolog OS=Dictyostelium discoideum GN=cluA PE=1 SV=2	putative tetratricopeptide repeat(TPR)-containing protein [Oryza sativa Japonica Group]	putative tetratricopeptide repeat(TPR)-containing protein [Oryza sativa Japonica Group]
GSMUA_Achr10G15040_001	0.0639645	0.115419	0.118543	2.93803	2.64911	3.8812	0.109	3.166	4.86026	1.48199e-20	PME34_ARATH Probable pectinesterase/pectinesterase inhibitor 34 OS=Arabidopsis thaliana GN=PME34 PE=2 SV=1	pectinesterase inhibitor [Lycoris aurea]	pectinesterase inhibitor [Lycoris aurea]
GSMUA_Achr10G15090_001	114.16	117.833	118.314	25.9477	28.0556	33.9248	116.779	29.319	-1.99387	9.10552e-120	Y5986_ARATH Uncharacterized protein At5g39865 OS=Arabidopsis thaliana GN=At5g39865 PE=1 SV=1	hypothetical protein ZEAMMB73_158285 [Zea mays]	TPA: hypothetical protein ZEAMMB73_158285 [Zea mays]
GSMUA_Achr10G15130_001	8.81796	8.78723	9.31698	3.83846	4.74157	3.64822	8.984	4.086	-1.13667	5.91284e-11	TPT_ARATH Triose phosphate/phosphate translocator TPT, chloroplastic OS=Arabidopsis thaliana GN=TPT PE=2 SV=1	triose phosphate/phosphate translocator TPT, chloroplastic [Vitis vinifera]	PREDICTED: triose phosphate/phosphate translocator TPT, chloroplastic [Vitis vinifera]
GSMUA_Achr10G15160_001	0.400132	1.10793	0	20.6236	17.5851	15.405	0.513	17.881	5.12332	4.27257e-37	FLA6_ARATH Fasciclin-like arabinogalactan protein 6 OS=Arabidopsis thaliana GN=FLA6 PE=2 SV=2	fasciclin-like arabinogalactan protein 9 isoform 1 [Vitis vinifera]	PREDICTED: fasciclin-like arabinogalactan protein 9 isoform 1 [Vitis vinifera]
GSMUA_Achr10G15230_001	44.3899	42.8701	43.3382	147.301	151.626	155.637	43.543	151.531	1.7991	2.30376e-275	OML2_ORYSJ Protein MEI2-like 2 OS=Oryza sativa subsp. japonica GN=ML2 PE=2 SV=1	protein MEI2-like 2-like [Vitis vinifera]	PREDICTED: protein MEI2-like 2-like [Vitis vinifera]
GSMUA_Achr10G15270_001	696.556	724.066	736.321	98.6574	101.041	110.316	718.991	103.348	-2.79846	0	CB24_TOBAC Chlorophyll a-b binding protein 40, chloroplastic OS=Nicotiana tabacum GN=CAB40 PE=2 SV=1	chlorophyll A-B binding protein (CAB), putative [Musa balbisiana]	chlorophyll A-B binding protein (CAB), putative [Musa balbisiana]
GSMUA_Achr10G15280_001	3.24395	2.79278	2.68381	8.98168	8.48864	8.18331	2.917	8.561	1.55329	8.71184e-22	ASPR1_ORYSJ Aspartic proteinase oryzasin-1 OS=Oryza sativa subsp. japonica GN=Os05g0567100 PE=2 SV=2	aspartic acid protease [Ananas comosus]	aspartic acid protease [Ananas comosus]
GSMUA_Achr10G15290_001	135.267	142.941	145.507	332.657	322.912	340.482	141.248	332.027	1.23307	2.88682e-129	WRKY6_ARATH WRKY transcription factor 6 OS=Arabidopsis thaliana GN=WRKY6 PE=1 SV=1	putative WRKY1a transcription factor [Coffea arabica]	putative WRKY1a transcription factor [Coffea arabica]
GSMUA_Achr10G15310_001	3.28266	2.97623	3.43905	65.1022	62.0531	62.9138	3.243	63.366	4.28831	8.61076e-160	SLAH1_ARATH S-type anion channel SLAH1 OS=Arabidopsis thaliana GN=SLAH1 PE=2 SV=1	hypothetical protein [Oryza sativa Japonica Group]	hypothetical protein [Oryza sativa Japonica Group]
GSMUA_Achr10G15320_001	6.81551	11.5401	10.0197	29.7133	29.8007	32.6682	9.468	30.737	1.69884	2.19075e-33	MKKA_DICDI Mitogen-activated protein kinase kinase kinase A OS=Dictyostelium discoideum GN=mkkA PE=1 SV=2	mitogen-activated protein kinase kinase kinase A [Vitis vinifera]	PREDICTED: mitogen-activated protein kinase kinase kinase A [Vitis vinifera]
GSMUA_Achr10G15350_001	0	0	0	1.2789	1.78478	0.612819	0.01	1.235	6.94837	0.0121206	NA	predicted protein [Populus trichocarpa]	predicted protein [Populus trichocarpa]
GSMUA_Achr10G15390_001	6.87712	6.04204	5.49173	27.103	21.8047	23.8962	6.147	24.278	1.9817	1.99766e-30	NA	uncharacterized protein LOC100259589 [Vitis vinifera]	PREDICTED: uncharacterized protein LOC100259589 [Vitis vinifera]
GSMUA_Achr10G15420_001	1.93676	2.47477	3.12147	6.86195	5.28691	5.90596	2.521	6.028	1.25768	3.76604e-08	Y3482_ARATH BTB/POZ domain-containing protein At3g44820 OS=Arabidopsis thaliana GN=At3g44820 PE=2 SV=2	BTB/POZ domain-containing protein At3g44820-like [Glycine max]	PREDICTED: BTB/POZ domain-containing protein At3g44820-like [Glycine max]
GSMUA_Achr10G15450_001	0.0440858	0	0.0828353	2.1949	1.68916	1.50345	0.052	1.806	5.11814	1.47683e-17	CSLA9_ARATH Glucomannan 4-beta-mannosyltransferase 9 OS=Arabidopsis thaliana GN=CSLA9 PE=2 SV=1	glucomannan 4-beta-mannosyltransferase 9 [Vitis vinifera]	PREDICTED: glucomannan 4-beta-mannosyltransferase 9 [Vitis vinifera]
GSMUA_Achr10G15460_001	921.058	948.959	979.543	157.896	172.56	166.944	949.863	165.81	-2.51819	0	Y4276_ARATH Uncharacterized protein At4g22758 OS=Arabidopsis thaliana GN=At4g22758 PE=2 SV=1	uncharacterized protein LOC100275426 [Zea mays]	uncharacterized protein LOC100275426 [Zea mays]
GSMUA_Achr10G15510_001	7.0406	8.1162	9.73307	26.742	26.6573	29.4924	8.307	27.641	1.73441	1.48291e-17	DRE1F_ORYSJ Dehydration-responsive element-binding protein 1F OS=Oryza sativa subsp. japonica GN=DREB1F PE=3 SV=1	dehydration-responsive element-binding protein 1F-like [Vitis vinifera]	PREDICTED: dehydration-responsive element-binding protein 1F-like [Vitis vinifera]
GSMUA_Achr10G15550_001	0.864632	1.21926	1.32661	6.32917	7.63025	6.5708	1.147	6.853	2.57887	6.8875e-20	GT5_ARATH Putative glycosyltransferase 5 OS=Arabidopsis thaliana GN=GT5 PE=2 SV=1	putative glycosyltransferase 5-like [Fragaria vesca subsp. vesca]	PREDICTED: putative glycosyltransferase 5-like [Fragaria vesca subsp. vesca]
GSMUA_Achr10G15560_001	44.1082	41.9581	41.7869	2.86531	3.17995	2.85764	42.628	2.978	-3.83939	5.42162e-271	NA	calmodulin binding protein, putative [Ricinus communis]	calmodulin binding protein, putative [Ricinus communis]
GSMUA_Achr10G15610_001	30.6307	45.0451	38.6458	0.626386	0.639196	1.93219	38.117	1.076	-5.14668	1.5737e-25	NA	uncharacterized protein LOC100792377 [Glycine max]	uncharacterized protein LOC100792377 [Glycine max]
GSMUA_Achr10G15640_001	3.29885	3.53856	3.08512	0.403157	0.817287	0.993386	3.318	0.748	-2.1492	2.92778e-05	E1314_ARATH Glucan endo-1,3-beta-glucosidase 14 OS=Arabidopsis thaliana GN=At2g27500 PE=1 SV=2	glucan endo-1,3-beta-glucosidase 14-like [Cucumis sativus]	PREDICTED: glucan endo-1,3-beta-glucosidase 14-like [Cucumis sativus]
GSMUA_Achr10G15660_001	95.1601	94.66	91.6853	3.72931	3.54728	2.63934	93.845	3.315	-4.8232	0	HBPL1_ARATH Heme-binding-like protein At3g10130, chloroplastic OS=Arabidopsis thaliana GN=At3g10130 PE=1 SV=1	heme-binding-like protein At3g10130, chloroplastic-like [Vitis vinifera]	PREDICTED: heme-binding-like protein At3g10130, chloroplastic-like [Vitis vinifera]
GSMUA_Achr10G15710_001	166.023	165.712	169.061	345.269	353.401	335.913	166.942	344.871	1.04671	8.37187e-55	NA	uncharacterized protein At2g27730, mitochondrial [Vitis vinifera]	PREDICTED: uncharacterized protein At2g27730, mitochondrial [Vitis vinifera]
GSMUA_Achr10G15740_001	193.47	182.655	207.976	44.044	51.9828	58.7167	194.71	51.591	-1.91614	2.67939e-76	INV2_DAUCA Beta-fructofuranosidase, insoluble isoenzyme 2 OS=Daucus carota GN=INV2 PE=3 SV=1	cell wall invertase [Musa acuminata]	cell wall invertase [Musa acuminata]
GSMUA_Achr10G15770_001	8.90134	8.10576	8.32199	18.1123	32.5012	28.6058	8.453	26.416	1.64388	8.50324e-06	NA	hypothetical protein OsI_07547 [Oryza sativa Indica Group]	hypothetical protein OsI_07547 [Oryza sativa Indica Group]
GSMUA_Achr10G15780_001	5.9987	7.55971	6.75742	26.9158	23.152	22.3205	6.782	24.139	1.83158	8.46142e-30	E2FB_ARATH Transcription factor E2FB OS=Arabidopsis thaliana GN=E2FB PE=1 SV=1	E2F protein [Cocos nucifera]	E2F protein [Cocos nucifera]
GSMUA_Achr10G15790_001	25.8191	29.9113	27.6998	64.3455	72.3826	64.3412	27.82	67.033	1.26875	1.05859e-37	GIDRP_MOUSE Growth inhibition and differentiation-related protein 88 homolog OS=Mus musculus GN=Gidrp88 PE=2 SV=1	hypothetical protein SORBIDRAFT_09g004800 [Sorghum bicolor]	hypothetical protein SORBIDRAFT_09g004800 [Sorghum bicolor]
GSMUA_Achr10G15800_001	0.736924	0.382269	0.196196	4.73711	4.93215	6.06264	0.448	5.254	3.55185	1.85585e-16	PUB23_ARATH E3 ubiquitin-protein ligase PUB23 OS=Arabidopsis thaliana GN=PUB23 PE=1 SV=1	E3 ubiquitin-protein ligase PUB23-like [Vitis vinifera]	PREDICTED: E3 ubiquitin-protein ligase PUB23-like [Vitis vinifera]
GSMUA_Achr10G15810_001	40.0292	38.8922	41.1918	81.951	75.0023	86.0698	40.048	81.018	1.01651	1.57313e-16	NA	uncharacterized protein LOC101222929 [Cucumis sativus]	PREDICTED: uncharacterized protein LOC101222929 [Cucumis sativus]
GSMUA_Achr10G15900_001	8.84975	11.8926	8.62635	73.3413	94.073	110.063	9.8	92.502	3.23863	1.93677e-25	NA	NA	NA
GSMUA_Achr10G15950_001	3.39072	3.37194	3.66154	6.42086	8.31731	6.45355	3.485	7.074	1.02137	3.07837e-07	NA	hypothetical protein SORBIDRAFT_05g004610 [Sorghum bicolor]	hypothetical protein SORBIDRAFT_05g004610 [Sorghum bicolor]
GSMUA_Achr10G16030_001	2.08192	2.56946	2.5079	1.32845	0.500127	1.08627	2.396	0.982	-1.28683	0.0294693	GLYC1_DICDI Serine hydroxymethyltransferase 1 OS=Dictyostelium discoideum GN=shmt1 PE=1 SV=1	Serine hydroxymethyltransferase [Medicago truncatula]	Serine hydroxymethyltransferase [Medicago truncatula]
GSMUA_Achr10G16060_001	9.87135	9.91424	9.79821	24.5909	24.0329	23.0307	9.871	23.895	1.27544	6.14292e-41	ARC5_ARATH Dynamin-like protein ARC5 OS=Arabidopsis thaliana GN=ARC5 PE=1 SV=2	dynamin-like protein ARC5 [Vitis vinifera]	PREDICTED: dynamin-like protein ARC5 [Vitis vinifera]
GSMUA_Achr10G16070_001	432.722	469.908	480.341	2642.44	2723.27	2780.87	461	2715.54	2.5584	0	ACCO_MUSAC 1-aminocyclopropane-1-carboxylate oxidase OS=Musa acuminata GN=MAO1B PE=3 SV=1	1-aminocyclopropane-1-carboxylate oxidase [Musa acuminata AAA Group]	1-aminocyclopropane-1-carboxylate oxidase [Musa acuminata AAA Group]
GSMUA_Achr10G16090_001	53.0772	54.9109	56.5914	7.91307	7.50266	8.1473	54.87	7.864	-2.80268	2.15311e-145	AAP4_ARATH Amino acid permease 4 OS=Arabidopsis thaliana GN=AAP4 PE=1 SV=1	amino acid permease 2-like [Brachypodium distachyon]	PREDICTED: amino acid permease 2-like [Brachypodium distachyon]
GSMUA_Achr10G16140_001	0.325724	0.355801	0.487319	5.88562	4.73572	4.79647	0.4	5.149	3.68622	2.64994e-26	CSD_STAES Probable cysteine desulfurase OS=Staphylococcus epidermidis (strain ATCC 12228) GN=csd PE=3 SV=1	hypothetical protein [Phoenix dactylifera]	hypothetical protein [Phoenix dactylifera]
GSMUA_Achr10G16210_001	4.60902	5.2048	5.54712	11.582	10.5808	11.816	5.13	11.336	1.14388	1.15389e-10	Y1280_ARATH Uncharacterized protein At1g22800 OS=Arabidopsis thaliana GN=At1g22800 PE=2 SV=2	putative methyltransferase At1g22800-like [Solanum lycopersicum]	PREDICTED: putative methyltransferase At1g22800-like [Solanum lycopersicum]
GSMUA_Achr10G16230_001	5.92926	6.65632	6.22833	1.37417	2.02626	2.17271	6.281	1.868	-1.7495	8.17109e-20	FRS3_ARATH Protein FAR1-RELATED SEQUENCE 3 OS=Arabidopsis thaliana GN=FRS3 PE=2 SV=2	Putative transposase [Oryza sativa Japonica Group]	Putative transposase [Oryza sativa Japonica Group]
GSMUA_Achr10G16280_001	13.6132	17.7527	11.7249	45.1863	46.201	43.1752	14.374	44.864	1.6421	3.67608e-23	STHY_ARATH Probable salt tolerance-like protein At1g78600 OS=Arabidopsis thaliana GN=At1g78600 PE=1 SV=2	zinc finger protein, putative [Ricinus communis]	zinc finger protein, putative [Ricinus communis]
GSMUA_Achr10G16300_001	5.1557	8.38551	5.78454	2.27618	3.2159	2.11502	6.452	2.546	-1.34151	0.000124333	ALFL8_ORYSJ PHD finger protein ALFIN-LIKE 8 OS=Oryza sativa subsp. japonica GN=Os11g0244800 PE=2 SV=1	Os11g0244800 [Oryza sativa Japonica Group]	Os11g0244800 [Oryza sativa Japonica Group]
GSMUA_Achr10G16350_001	25.351	25.7013	26.8036	7.56607	6.39718	6.21551	25.962	6.736	-1.94644	1.90042e-79	SKI35_ARATH F-box/ankyrin repeat protein SKIP35 OS=Arabidopsis thaliana GN=SKIP35 PE=1 SV=1	F-box/ankyrin repeat protein SKIP35-like [Vitis vinifera]	PREDICTED: F-box/ankyrin repeat protein SKIP35-like [Vitis vinifera]
GSMUA_Achr10G16440_001	5.69635	7.19968	8.10107	14.6435	22.4247	21.2634	7.009	19.454	1.47279	8.93035e-07	NA	predicted protein [Hordeum vulgare subsp. vulgare]	predicted protein [Hordeum vulgare subsp. vulgare]
GSMUA_Achr10G16450_001	11.3144	10.5284	11.6168	23.2295	23.0543	20.9293	11.163	22.414	1.00568	2.02548e-16	CSTR3_ARATH CMP-sialic acid transporter 3 OS=Arabidopsis thaliana GN=UTR6 PE=2 SV=1	unknown [Zea mays]	unknown [Zea mays]
GSMUA_Achr10G16490_001	29.922	27.3935	24.177	10.1614	8.61063	6.26453	27.174	8.356	-1.70134	9.07034e-19	YHI2_MYCTU Uncharacterized HIT-like protein Rv1262c/MT1300 OS=Mycobacterium tuberculosis GN=Rv1262c PE=4 SV=2	uncharacterized HIT-like protein Rv1262c/MT1300-like [Fragaria vesca subsp. vesca]	PREDICTED: uncharacterized HIT-like protein Rv1262c/MT1300-like [Fragaria vesca subsp. vesca]
GSMUA_Achr10G16590_001	0.874756	0.949484	0.489707	0	0.135765	0	0.781	0.055	-3.82782	0.0124183	NA	predicted protein [Populus trichocarpa]	predicted protein [Populus trichocarpa]
GSMUA_Achr10G16600_001	16.4019	16.8761	15.9494	50.9154	54.0834	50.0661	16.419	51.698	1.65474	5.22324e-112	GTE9_ARATH Transcription factor GTE9 OS=Arabidopsis thaliana GN=GTE9 PE=1 SV=1	LOW QUALITY PROTEIN: transcription factor GTE10-like [Vitis vinifera]	PREDICTED: LOW QUALITY PROTEIN: transcription factor GTE10-like [Vitis vinifera]
GSMUA_Achr10G16620_001	2.16577	2.09522	2.14009	4.754	5.77838	6.09936	2.144	5.554	1.37322	1.03114e-07	SC61A_DICDI Protein transport protein Sec61 subunit alpha OS=Dictyostelium discoideum GN=sec61a PE=3 SV=1	Os09g0347700 [Oryza sativa Japonica Group]	Os09g0347700 [Oryza sativa Japonica Group]
GSMUA_Achr10G16630_001	1.09041	1.02583	0.981232	6.41055	4.91522	3.69959	1.042	5.018	2.26776	6.65803e-07	PSMD6_ORYSJ 26S proteasome non-ATPase regulatory subunit 6 OS=Oryza sativa subsp. japonica GN=RPN7 PE=2 SV=1	26S proteasome non-ATPase regulatory subunit 6 [Vitis vinifera]	PREDICTED: 26S proteasome non-ATPase regulatory subunit 6 [Vitis vinifera]
GSMUA_Achr10G16640_001	297.433	317.547	322.261	91.9052	102.842	93.1076	312.424	95.962	-1.70297	2.23363e-197	HS21C_PEA Small heat shock protein, chloroplastic OS=Pisum sativum GN=HSP21 PE=2 SV=1	small heat shock protein [Musa acuminata AAA Group]	small heat shock protein [Musa acuminata AAA Group]
GSMUA_Achr10G16690_001	1.66983	2.5649	3.04834	1.08922	1.45629	0.849497	2.438	1.142	-1.09414	0.0091535	C86B1_ARATH Cytochrome P450 86B1 OS=Arabidopsis thaliana GN=CYP86B1 PE=2 SV=1	cytochrome P450 86B1 [Vitis vinifera]	PREDICTED: cytochrome P450 86B1 [Vitis vinifera]
GSMUA_Achr10G16730_001	1.24927	1.86829	0.928065	8.15354	9.19472	8.07471	1.359	8.484	2.6422	8.96283e-29	NA	predicted protein [Hordeum vulgare subsp. vulgare]	predicted protein [Hordeum vulgare subsp. vulgare]
GSMUA_Achr10G16740_001	39.7824	40.2197	39.3919	95.6043	99.0672	104.084	39.808	99.595	1.32301	5.07388e-139	DUS16_HUMAN Dual specificity protein phosphatase 16 OS=Homo sapiens GN=DUSP16 PE=1 SV=1	uncharacterized protein LOC100254928 [Vitis vinifera]	PREDICTED: uncharacterized protein LOC100254928 [Vitis vinifera]
GSMUA_Achr10G16760_001	0	0	0	1.11355	1.57895	2.41531	0.01	1.713	7.42038	1.11306e-07	NA	uncharacterized protein LOC101245536 [Solanum lycopersicum]	PREDICTED: uncharacterized protein LOC101245536 [Solanum lycopersicum]
GSMUA_Achr10G16790_001	38.5179	44.7294	44.8924	12.4436	14.122	12.8302	42.723	13.142	-1.70083	1.8827e-50	MGAT3_RAT Beta-1,4-mannosyl-glycoprotein 4-beta-N-acetylglucosaminyltransferase OS=Rattus norvegicus GN=Mgat3 PE=1 SV=2	Os04g0477500 [Oryza sativa Japonica Group]	Os04g0477500 [Oryza sativa Japonica Group]
GSMUA_Achr10G16800_001	3.62811	3.71781	2.7553	1.55106	1.21149	0.743943	3.377	1.179	-1.51818	1.8384e-07	Y1790_ARATH BTB/POZ domain-containing protein At1g67900 OS=Arabidopsis thaliana GN=At1g67900 PE=1 SV=1	hypothetical protein VITISV_019664 [Vitis vinifera]	hypothetical protein VITISV_019664 [Vitis vinifera]
GSMUA_Achr10G16840_001	1.01176	0.929116	1.10981	16.8783	22.0292	15.0234	1.027	17.987	4.13045	7.29374e-28	NA	hypothetical protein ZEAMMB73_233095 [Zea mays]	TPA: hypothetical protein ZEAMMB73_233095 [Zea mays]
GSMUA_Achr10G16870_001	5.68118	5.46227	10.2603	136.836	138.13	138.329	7.145	137.775	4.26924	1.99912e-255	NA	hypothetical protein OsI_14763 [Oryza sativa Indica Group]	hypothetical protein OsI_14763 [Oryza sativa Indica Group]
GSMUA_Achr10G16890_001	26.8359	27.6059	29.7808	12.0364	13.4992	13.9532	28.084	13.173	-1.09216	1.82582e-52	AMO2_ARTS1 Copper methylamine oxidase OS=Arthrobacter sp. (strain P1) GN=maoII PE=1 SV=1	copper methylamine oxidase-like [Vitis vinifera]	PREDICTED: copper methylamine oxidase-like [Vitis vinifera]
GSMUA_Achr10G16940_001	40.9966	43.5764	46.3309	354.562	373.575	361.357	43.645	363.175	3.05678	0	NAC68_ORYSJ NAC domain-containing protein 68 OS=Oryza sativa subsp. japonica GN=NAC68 PE=2 SV=1	NAC domain-containing protein 29 isoform 1 [Vitis vinifera]	PREDICTED: NAC domain-containing protein 29 isoform 1 [Vitis vinifera]
GSMUA_Achr10G16950_001	21.5883	22.3077	18.4805	77.8834	106.546	120.165	20.802	101.541	2.28727	9.14123e-20	MUB3_ARATH Membrane-anchored ubiquitin-fold protein 3 OS=Arabidopsis thaliana GN=MUB3 PE=1 SV=1	membrane-anchored ubiquitin-fold protein 4 [Vitis vinifera]	PREDICTED: membrane-anchored ubiquitin-fold protein 4 [Vitis vinifera]
GSMUA_Achr10G17000_001	3.7943	3.90568	3.4979	1.55194	1.47068	1.22409	3.743	1.426	-1.39222	3.07311e-09	NA	uncharacterized protein LOC100254191 [Vitis vinifera]	PREDICTED: uncharacterized protein LOC100254191 [Vitis vinifera]
GSMUA_Achr10G17030_001	56.7214	54.9075	54.4165	21.4098	21.3888	20.7474	55.358	21.192	-1.38527	1.60434e-165	YLH47_YEAST LETM1 domain-containing protein YLH47, mitochondrial OS=Saccharomyces cerevisiae (strain ATCC 204508 / S288c) GN=YLH47 PE=1 SV=1	uncharacterized protein LOC100844293 [Brachypodium distachyon]	PREDICTED: uncharacterized protein LOC100844293 [Brachypodium distachyon]
GSMUA_Achr10G17120_001	27.6343	26.0427	27.5203	58.711	54.6286	59.173	27.076	57.514	1.0869	3.79381e-36	PUB9_ARATH U-box domain-containing protein 9 OS=Arabidopsis thaliana GN=PUB9 PE=1 SV=1	Avr9/Cf-9 rapidly elicited protein-like [Oryza sativa Japonica Group]	Avr9/Cf-9 rapidly elicited protein-like [Oryza sativa Japonica Group]
GSMUA_Achr10G17160_001	16.6044	18.5222	18.7338	6.81216	4.1604	6.91107	17.963	5.971	-1.58898	1.18404e-27	ZCIS_ARATH 15-cis-zeta-carotene isomerase, chloroplastic OS=Arabidopsis thaliana GN=Z-ISO PE=1 SV=1	uncharacterized protein LOC100820507 [Glycine max]	PREDICTED: uncharacterized protein LOC100820507 [Glycine max]
GSMUA_Achr10G17240_001	230.115	225.268	227.047	98.612	99.5527	106.562	227.487	101.586	-1.16308	7.72792e-162	ACS_ARATH Acetate--CoA ligase ACS, chloroplastic/glyoxysomal OS=Arabidopsis thaliana GN=ACS PE=1 SV=1	putative AMP-dependent synthetase and ligase superfamily protein [Zea mays]	putative AMP-dependent synthetase and ligase superfamily protein [Zea mays]
GSMUA_Achr10G17280_001	149.949	181.661	190.19	421.642	566.721	490.463	173.943	492.952	1.50283	4.91222e-35	NA	NA	NA
GSMUA_Achr10G17290_001	39.5227	38.6968	35.4445	128.347	127.793	122.976	37.898	126.382	1.7376	6.05213e-189	SCL1_ARATH Scarecrow-like protein 1 OS=Arabidopsis thaliana GN=SCL1 PE=2 SV=1	scarecrow-like protein 1-like [Vitis vinifera]	PREDICTED: scarecrow-like protein 1-like [Vitis vinifera]
GSMUA_Achr10G17410_001	23.6864	24.959	22.699	11.4729	11.6442	11.2682	23.791	11.472	-1.0523	1.84958e-31	KASC2_ARATH 3-oxoacyl-[acyl-carrier-protein] synthase II, chloroplastic OS=Arabidopsis thaliana GN=KAS2 PE=1 SV=1	beta-ketoacyl-ACP synthase II [Elaeis guineensis]	beta-ketoacyl-ACP synthase II [Elaeis guineensis]
GSMUA_Achr10G17420_001	8.31238	8.6817	9.65904	1.46879	1.52653	2.39039	8.894	1.805	-2.30083	1.11796e-17	KCS10_ARATH 3-ketoacyl-CoA synthase 10 OS=Arabidopsis thaliana GN=FDH PE=1 SV=2	3-ketoacyl-CoA synthase 10-like [Cucumis sativus]	PREDICTED: 3-ketoacyl-CoA synthase 10-like [Cucumis sativus]
GSMUA_Achr10G17450_001	0	0	0	0.750636	1.9917	2.05313	0.01	1.608	7.32912	0.000257681	ERF17_ARATH Ethylene-responsive transcription factor ERF017 OS=Arabidopsis thaliana GN=ERF017 PE=2 SV=1	AP2/ERF domain-containing transcription factor [Populus trichocarpa]	AP2/ERF domain-containing transcription factor [Populus trichocarpa]
GSMUA_Achr10G17630_001	191.855	205.868	204.481	43.5831	44.0318	47.8002	200.745	45.148	-2.15263	1.30701e-101	EF4L3_ARATH Protein ELF4-LIKE 3 OS=Arabidopsis thaliana GN=EFL3 PE=2 SV=1	predicted protein [Populus trichocarpa]	predicted protein [Populus trichocarpa]
GSMUA_Achr10G17650_001	12.3058	10.9993	11.6344	4.73165	4.64798	4.81832	11.656	4.743	-1.2972	2.62258e-12	Y2766_ARATH Uncharacterized protein At2g37660, chloroplastic OS=Arabidopsis thaliana GN=At2g37660 PE=1 SV=2	hypothetical protein OsI_12007 [Oryza sativa Indica Group]	hypothetical protein OsI_12007 [Oryza sativa Indica Group]
GSMUA_Achr10G17750_001	273.745	307.841	295.883	1346.74	1403.98	1248.51	292.5	1333.09	2.18826	6.12738e-135	NA	predicted protein [Populus trichocarpa]	predicted protein [Populus trichocarpa]
GSMUA_Achr10G17770_001	0.266938	0.122333	0.125896	1.56063	1.29524	0.733036	0.182	1.206	2.72822	3.71052e-05	MGP_ARATH Zinc finger protein MAGPIE OS=Arabidopsis thaliana GN=MGP PE=1 SV=1	unnamed protein product [Vitis vinifera]	unnamed protein product [Vitis vinifera]
GSMUA_Achr10G17820_001	3.8369	1.36789	2.17686	0.73168	0.734378	0.114228	2.471	0.537	-2.2021	0.0131036	MGLL_HUMAN Monoglyceride lipase OS=Homo sapiens GN=MGLL PE=1 SV=2	unknown [Zea mays]	unknown [Zea mays]
GSMUA_Achr10G17840_001	7.59879	6.80992	7.4899	2.96139	2.72365	2.62221	7.31	2.779	-1.39531	3.00202e-09	XTH28_ARATH Probable xyloglucan endotransglucosylase/hydrolase protein 28 OS=Arabidopsis thaliana GN=XTH28 PE=2 SV=1	hypothetical protein OsI_10687 [Oryza sativa Indica Group]	hypothetical protein OsI_10687 [Oryza sativa Indica Group]
GSMUA_Achr10G17930_001	4.55773	5.227	4.13306	0.620329	1.25052	1.04263	4.649	0.981	-2.2446	4.16347e-17	Y1343_ARATH G-type lectin S-receptor-like serine/threonine-protein kinase At1g34300 OS=Arabidopsis thaliana GN=At1g34300 PE=1 SV=1	hypothetical protein VITISV_005324 [Vitis vinifera]	hypothetical protein VITISV_005324 [Vitis vinifera]
GSMUA_Achr10G17960_001	1.47944	1.9059	1.39484	0.60641	0.615653	0.222048	1.603	0.491	-1.70698	0.00732319	CADH9_ORYSJ Probable cinnamyl alcohol dehydrogenase 9 OS=Oryza sativa subsp. japonica GN=CAD9 PE=2 SV=1	Full=Probable cinnamyl alcohol dehydrogenase 9; Short=OsCAD9	RecName: Full=Probable cinnamyl alcohol dehydrogenase 9; Short=OsCAD9
GSMUA_Achr10G17990_001	9.7141	19.6774	10.8301	0	5.85737	1.8904	13.417	2.593	-2.37137	0.0332563	NA	NA	NA
GSMUA_Achr10G18000_001	3.54022	4.84967	5.24199	1.81636	1.22659	2.12975	4.554	1.734	-1.39303	2.83543e-05	KCS6_ARATH 3-ketoacyl-CoA synthase 6 OS=Arabidopsis thaliana GN=CUT1 PE=1 SV=1	Os03g0220100 [Oryza sativa Japonica Group]	Os03g0220100 [Oryza sativa Japonica Group]
GSMUA_Achr10G18030_001	62.5166	65.9369	68.8166	12.8981	14.1098	12.069	65.767	13.036	-2.33486	1.30959e-62	MGST3_BOVIN Microsomal glutathione S-transferase 3 OS=Bos taurus GN=MGST3 PE=2 SV=1	Os03g0709000 [Oryza sativa Japonica Group]	Os03g0709000 [Oryza sativa Japonica Group]
GSMUA_Achr10G18070_001	19.6865	20.0261	18.6106	4.86287	1.76089	0.781924	19.451	2.479	-2.97201	1.88485e-20	TRI1_YEAST Protein TRI1 OS=Saccharomyces cerevisiae (strain ATCC 204508 / S288c) GN=TRI1 PE=1 SV=1	upstream activation factor subunit spp27 [Vitis vinifera]	PREDICTED: upstream activation factor subunit spp27 [Vitis vinifera]
GSMUA_Achr10G18080_001	1.11816	0.97335	0.943659	2.10126	2.20966	2.40131	1.022	2.247	1.1366	0.00153183	NA	uncharacterized protein LOC100257657 [Vitis vinifera]	PREDICTED: uncharacterized protein LOC100257657 [Vitis vinifera]
GSMUA_Achr10G18090_001	6.13415	5.60063	5.31019	0.296935	3.17944	2.78229	5.692	2.096	-1.4413	0.00698926	SNAK1_SOLTU Snakin-1 OS=Solanum tuberosum GN=SN1 PE=1 SV=1	GASA-like protein [Gymnadenia conopsea]	GASA-like protein [Gymnadenia conopsea]
GSMUA_Achr10G18150_001	16.8874	16.0382	14.9088	43.3938	42.2861	42.4451	15.955	42.718	1.42084	4.15212e-48	GMPAB_DANRE Mannose-1-phosphate guanyltransferase alpha-B OS=Danio rerio GN=gmppab PE=2 SV=1	mannose-1-phosphate guanyltransferase alpha-like [Solanum lycopersicum]	PREDICTED: mannose-1-phosphate guanyltransferase alpha-like [Solanum lycopersicum]
GSMUA_Achr10G18180_001	1.39265	1.56851	2.30034	14.9486	16.0888	20.3211	1.764	17.13	3.2796	6.80607e-26	C81E1_GLYEC Isoflavone 2'-hydroxylase OS=Glycyrrhiza echinata GN=CYP81E1 PE=1 SV=2	cytochrome P450 [Coptis japonica var. dissecta]	cytochrome P450 [Coptis japonica var. dissecta]
GSMUA_Achr10G18200_001	6.2098	5.49679	5.95371	47.8233	48.5913	53.5492	5.897	49.998	3.08382	1.53049e-116	C81E1_GLYEC Isoflavone 2'-hydroxylase OS=Glycyrrhiza echinata GN=CYP81E1 PE=1 SV=2	CYP81B57 [Sinopodophyllum hexandrum]	CYP81B57 [Sinopodophyllum hexandrum]
GSMUA_Achr10G18220_001	0.769159	0.852813	1.11407	17.7316	19.6508	20.4575	0.922	19.29	4.38694	5.59202e-86	C81D1_ARATH Cytochrome P450 81D1 OS=Arabidopsis thaliana GN=CYP81D1 PE=2 SV=1	unnamed protein product [Vitis vinifera]	unnamed protein product [Vitis vinifera]
GSMUA_Achr10G18340_001	10.0715	9.07709	9.59118	22.3877	22.755	24.5587	9.59	23.244	1.27726	3.10343e-52	OML4_ORYSJ Protein MEI2-like 4 OS=Oryza sativa subsp. japonica GN=ML4 PE=2 SV=1	hypothetical protein SORBIDRAFT_04g021130 [Sorghum bicolor]	hypothetical protein SORBIDRAFT_04g021130 [Sorghum bicolor]
GSMUA_Achr10G18480_001	2.0728	2.231	2.05733	3.73612	5.8008	5.77965	2.13	5.116	1.26416	8.54601e-06	PUB4_ARATH U-box domain-containing protein 4 OS=Arabidopsis thaliana GN=PUB4 PE=1 SV=3	hypothetical protein PRUPE_ppa003699mg [Prunus persica]	hypothetical protein PRUPE_ppa003699mg [Prunus persica]
GSMUA_Achr10G18510_001	0	0.0172264	0.0352709	0.0955127	0.239735	0.200715	0.027	0.189	2.80735	0.00241091	KIF15_STRPU Kinesin-like protein KIF15 OS=Strongylocentrotus purpuratus GN=KIF15 PE=1 SV=1	Chromosome-associated kinesin KIF4A, putative [Ricinus communis]	Chromosome-associated kinesin KIF4A, putative [Ricinus communis]
GSMUA_Achr10G18520_001	25.3894	24.326	23.2693	65.3201	63.4235	59.8294	24.338	62.868	1.36912	2.75333e-80	MSI2H_MOUSE RNA-binding protein Musashi homolog 2 OS=Mus musculus GN=Msi2 PE=1 SV=1	uncharacterized protein LOC100267443 [Vitis vinifera]	PREDICTED: uncharacterized protein LOC100267443 [Vitis vinifera]
GSMUA_Achr10G18540_001	22.2543	22.7076	22.6071	10.2311	9.6492	9.72765	22.533	9.879	-1.1896	2.27641e-36	OPT3_ARATH Oligopeptide transporter 3 OS=Arabidopsis thaliana GN=OPT3 PE=2 SV=3	oligopeptide transporter OPT family protein [Musa acuminata]	oligopeptide transporter OPT family protein [Musa acuminata]
GSMUA_Achr10G18620_001	2.3732	2.59397	2.00498	8.2619	9.27058	6.97572	2.334	8.179	1.80912	1.48291e-17	Y5713_ARATH PI-PLC X domain-containing protein At5g67130 OS=Arabidopsis thaliana GN=At5g67130 PE=1 SV=1	PI-PLC X domain-containing protein At5g67130 [Vitis vinifera]	PREDICTED: PI-PLC X domain-containing protein At5g67130 [Vitis vinifera]
GSMUA_Achr10G18660_001	0.920111	1.52236	1.37195	31.1175	31.7373	32.5848	1.281	31.823	4.63473	0	NA	sucrose synthase [Musa acuminata AAA Group]	sucrose synthase [Musa acuminata AAA Group]
GSMUA_Achr10G18670_001	12.4098	11.1657	13.1768	62.1401	60.0759	62.5406	12.261	61.596	2.32876	9.99512e-124	ERF1_ORYSJ Ethylene-responsive transcription factor 1 OS=Oryza sativa subsp. japonica GN=EREBP1 PE=1 SV=1	AP2 domain class transcription factor [Malus x domestica]	AP2 domain class transcription factor [Malus x domestica]
GSMUA_Achr10G18680_001	26.5036	27.4869	27.8088	54.7131	55.1182	54.4531	27.276	54.771	1.00578	2.05712e-48	ARID4_ARATH AT-rich interactive domain-containing protein 4 OS=Arabidopsis thaliana GN=ARID4 PE=2 SV=1	AT-rich interactive domain-containing protein 4 [Vitis vinifera]	PREDICTED: AT-rich interactive domain-containing protein 4 [Vitis vinifera]
GSMUA_Achr10G18740_001	0	0.22985	0.472911	24.3194	26.0196	19.9378	0.244	23.436	6.5857	3.62656e-67	TRL11_ARATH Thioredoxin-like 1-1, chloroplastic OS=Arabidopsis thaliana GN=At1g08570 PE=2 SV=1	Thioredoxin II, putative [Ricinus communis]	Thioredoxin II, putative [Ricinus communis]
GSMUA_Achr10G18770_001	16.1127	18.6969	19.7191	3.5701	4.58609	3.30848	18.186	3.832	-2.24666	2.48209e-34	DOF33_ARATH Dof zinc finger protein DOF3.3 OS=Arabidopsis thaliana GN=DOF3.3 PE=1 SV=2	hypothetical protein PRUPE_ppa004451mg [Prunus persica]	hypothetical protein PRUPE_ppa004451mg [Prunus persica]
GSMUA_Achr10G18810_001	28.2059	27.2679	27.6476	79.0065	75.4256	78.0333	27.717	77.498	1.48339	3.30399e-107	PMT2_ARATH Probable methyltransferase PMT2 OS=Arabidopsis thaliana GN=At1g26850 PE=1 SV=2	predicted protein [Populus trichocarpa]	predicted protein [Populus trichocarpa]
GSMUA_Achr10G18850_001	0	0	0	1.4	1.29718	1.491	0.01	1.406	7.13545	8.73925e-13	SUT1_ORYSJ Sucrose transport protein SUT1 OS=Oryza sativa subsp. japonica GN=SUT1 PE=1 SV=1	sucrose transporter [Panicum virgatum]	sucrose transporter [Panicum virgatum]
GSMUA_Achr10G18860_001	0.207961	0.0994758	0.102058	1.15146	0.663659	2.18937	0.146	1.345	3.20357	0.00507432	HOX21_ORYSJ Homeobox-leucine zipper protein HOX21 OS=Oryza sativa subsp. japonica GN=HOX21 PE=2 SV=1	homeobox-leucine zipper protein ATHB-13-like [Vitis vinifera]	PREDICTED: homeobox-leucine zipper protein ATHB-13-like [Vitis vinifera]
GSMUA_Achr10G18880_001	3.03777	2.60666	2.17916	1.66721	0.7733	1.04997	2.618	1.173	-1.15826	6.63137e-05	MYBB_XENLA Myb-related protein B OS=Xenopus laevis GN=mybl2 PE=2 SV=2	unnamed protein product [Vitis vinifera]	unnamed protein product [Vitis vinifera]
GSMUA_Achr10G18890_001	18.4874	18.5842	16.4096	3.85045	4.53123	4.09403	17.837	4.169	-2.0971	2.90249e-61	APK2B_ARATH Protein kinase 2B, chloroplastic OS=Arabidopsis thaliana GN=APK2B PE=1 SV=1	protein kinase 2B, chloroplastic [Vitis vinifera]	PREDICTED: protein kinase 2B, chloroplastic [Vitis vinifera]
GSMUA_Achr10G18900_001	14.8849	13.8704	13.4389	3.8648	4.93317	3.89808	14.075	4.242	-1.73032	3.56616e-32	WRK19_ARATH Probable WRKY transcription factor 19 OS=Arabidopsis thaliana GN=WRKY19 PE=2 SV=1	uncharacterized protein LOC100304309 [Zea mays]	uncharacterized protein LOC100304309 [Zea mays]
GSMUA_Achr10G18910_001	104.758	105.104	102.862	1.24473	1.0628	1.28318	104.251	1.207	-6.43249	0	AB5F_ARATH ABC transporter F family member 5 OS=Arabidopsis thaliana GN=ABCF5 PE=2 SV=1	ABC transporter F family member 5 [Vitis vinifera]	PREDICTED: ABC transporter F family member 5 [Vitis vinifera]
GSMUA_Achr10G18990_001	21.9743	21.6392	21.9685	54.0914	52.3106	53.2989	21.871	53.244	1.2836	3.33037e-61	NA	uncharacterized protein LOC101292418 [Fragaria vesca subsp. vesca]	PREDICTED: uncharacterized protein LOC101292418 [Fragaria vesca subsp. vesca]
GSMUA_Achr10G19010_001	10.5518	16.3078	18.4859	2.41787	0.936424	3.56659	15.125	2.317	-2.70661	6.3806e-09	NLTL2_ARATH Non-specific lipid-transfer protein-like protein At2g13820 OS=Arabidopsis thaliana GN=At2g13820 PE=1 SV=1	hypothetical protein SORBIDRAFT_01g044330 [Sorghum bicolor]	hypothetical protein SORBIDRAFT_01g044330 [Sorghum bicolor]
GSMUA_Achr10G19030_001	1.36243	1.54488	2.0698	36.6511	48.1401	44.9822	1.669	43.268	4.69624	2.9862e-80	RAP24_ARATH Ethylene-responsive transcription factor RAP2-4 OS=Arabidopsis thaliana GN=RAP2-4 PE=1 SV=1	hypothetical protein SORBIDRAFT_04g027660 [Sorghum bicolor]	hypothetical protein SORBIDRAFT_04g027660 [Sorghum bicolor]
GSMUA_Achr10G19070_001	1.56714	1.54632	1.4066	0.459535	0.195151	0.105409	1.517	0.263	-2.52809	0.000293301	ANXD2_ARATH Annexin D2 OS=Arabidopsis thaliana GN=ANN2 PE=2 SV=1	hypothetical protein PRUPE_ppa008882mg [Prunus persica]	hypothetical protein PRUPE_ppa008882mg [Prunus persica]
GSMUA_Achr10G19080_001	69.2179	69.8493	68.1723	0.899836	0.882318	1.13425	69.09	0.982	-6.13661	0	NA	uncharacterized protein LOC100257088 [Vitis vinifera]	PREDICTED: uncharacterized protein LOC100257088 [Vitis vinifera]
GSMUA_Achr10G19140_001	1.68008	2.15873	2.15749	4.8953	3.7757	4.79697	2.009	4.499	1.16313	7.81196e-08	MHPC_BURXL 2-hydroxy-6-oxononadienedioate/2-hydroxy-6-oxononatrienedioate hydrolase OS=Burkholderia xenovorans (strain LB400) GN=mhpC PE=3 SV=1	Os07g0622700 [Oryza sativa Japonica Group]	Os07g0622700 [Oryza sativa Japonica Group]
GSMUA_Achr10G19150_001	4.94465	5.36275	7.81735	300.242	311.957	297.606	6.052	303.278	5.64709	0	U85A2_ARATH UDP-glycosyltransferase 85A2 OS=Arabidopsis thaliana GN=UGT85A2 PE=2 SV=1	UDP-glycosyltransferase 85A3 [Vitis vinifera]	PREDICTED: UDP-glycosyltransferase 85A3 [Vitis vinifera]
GSMUA_Achr10G19170_001	72.2989	69.8074	74.1337	174.838	180.323	179.883	72.09	178.358	1.3069	8.6828e-85	NA	14-3-3 protein [Vitis vinifera]	PREDICTED: 14-3-3 protein [Vitis vinifera]
GSMUA_Achr10G19180_001	1.72611	2.87685	0.931155	6.25601	8.39435	5.16441	1.855	6.615	1.83432	1.59738e-05	BH096_ARATH Transcription factor bHLH96 OS=Arabidopsis thaliana GN=BHLH96 PE=2 SV=1	uncharacterized protein LOC100273916 [Zea mays]	uncharacterized protein LOC100273916 [Zea mays]
GSMUA_Achr10G19190_001	0.563095	0.887652	1.35313	3.61102	4.45794	3.83878	0.945	3.979	2.07402	5.06096e-17	NA	NA	NA
GSMUA_Achr10G19210_001	6062.22	899.718	3982.85	0	0	0	3648.27	0.01	-18.4769	0.0355407	NA	transcription factor SAC51-like [Glycine max]	PREDICTED: transcription factor SAC51-like [Glycine max]
GSMUA_Achr10G19310_001	55.345	56.5471	56.6924	216.261	216.749	216.537	56.205	216.526	1.94577	4.11981e-274	RBP47_NICPL Polyadenylate-binding protein RBP47 OS=Nicotiana plumbaginifolia GN=RBP47 PE=1 SV=1	uncharacterized RNA-binding protein C23E6.01c-like [Brachypodium distachyon]	PREDICTED: uncharacterized RNA-binding protein C23E6.01c-like [Brachypodium distachyon]
GSMUA_Achr10G19380_001	0.28767	1.04609	0.789283	1.95781	1.46897	1.49992	0.718	1.652	1.20216	0.0173006	NA	uncharacterized protein LOC101303665 isoform 1 [Fragaria vesca subsp. vesca]	PREDICTED: uncharacterized protein LOC101303665 isoform 1 [Fragaria vesca subsp. vesca]
GSMUA_Achr10G19460_001	1.66484	3.53107	3.82512	0.578396	1.22378	0.792663	3.017	0.875	-1.78576	0.018844	ERF12_ARATH Ethylene-responsive transcription factor ERF012 OS=Arabidopsis thaliana GN=ERF012 PE=2 SV=1	putative AP2 domain-containing transcription factor [Musa acuminata]	putative AP2 domain-containing transcription factor [Musa acuminata]
GSMUA_Achr10G19470_001	8.83255	7.11797	10.0179	3.5628	3.80225	2.73676	8.666	3.377	-1.35962	8.36818e-05	TMEDA_TAKRU Transmembrane emp24 domain-containing protein 10 OS=Takifugu rubripes GN=tmed10 PE=3 SV=1	hypothetical protein SORBIDRAFT_10g006960 [Sorghum bicolor]	hypothetical protein SORBIDRAFT_10g006960 [Sorghum bicolor]
GSMUA_Achr10G19500_001	21.1949	21.2928	19.7111	10.6792	9.17581	11.1365	20.743	10.341	-1.00425	1.61567e-24	NA	Os11g0544600 [Oryza sativa Japonica Group]	Os11g0544600 [Oryza sativa Japonica Group]
GSMUA_Achr10G19530_001	7.89413	7.91151	6.97374	20.3867	22.5682	20.8696	7.603	21.285	1.4852	1.51167e-15	ERF1X_ARATH Eukaryotic peptide chain release factor subunit 1-1 OS=Arabidopsis thaliana GN=ERF1-1 PE=2 SV=2	eukaryotic peptide chain release factor subunit 1-1 [Zea mays]	eukaryotic peptide chain release factor subunit 1-1 [Zea mays]
GSMUA_Achr10G19540_001	1.92618	2.04754	9.1223	10.4834	16.9745	25.9431	4.375	17.81	2.02533	0.0284828	ERF1Z_ARATH Eukaryotic peptide chain release factor subunit 1-3 OS=Arabidopsis thaliana GN=ERF1-3 PE=2 SV=1	unnamed protein product [Vitis vinifera]	unnamed protein product [Vitis vinifera]
GSMUA_Achr10G19620_001	3.74812	4.63699	5.81596	0.966805	1.03129	1.40969	4.744	1.146	-2.0495	1.30707e-08	FAFL_ARATH Protein FAF-like, chloroplastic OS=Arabidopsis thaliana GN=At5g22090 PE=2 SV=1	hypothetical protein OsI_10832 [Oryza sativa Indica Group]	hypothetical protein OsI_10832 [Oryza sativa Indica Group]
GSMUA_Achr10G19640_001	33.753	36.114	33.3127	67.9313	72.1749	69.9615	34.403	70.033	1.0255	2.50592e-40	IAP1_DROME Apoptosis 1 inhibitor OS=Drosophila melanogaster GN=th PE=1 SV=2	protein binding protein [Zea mays]	protein binding protein [Zea mays]
GSMUA_Achr10G19650_001	75.9633	73.7585	80.5084	163.754	169.627	170.751	76.753	168.054	1.13063	6.34506e-102	DWRF8_MAIZE DELLA protein DWARF8 OS=Zea mays GN=D8 PE=1 SV=1	dwarf plant8 [Zea mays]	TPA: dwarf plant8 [Zea mays]
GSMUA_Achr10G19710_001	10.5525	9.84999	11.4157	2.76239	3.8868	4.29521	10.616	3.658	-1.53711	1.25482e-10	NA	hypothetical protein SORBIDRAFT_03g006620 [Sorghum bicolor]	hypothetical protein SORBIDRAFT_03g006620 [Sorghum bicolor]
GSMUA_Achr10G19720_001	6.19853	5.66727	6.23759	2.56736	1.93022	1.77561	6.044	2.101	-1.52443	9.74897e-12	Y2144_ARATH Putative leucine-rich repeat receptor-like serine/threonine-protein kinase At2g14440 OS=Arabidopsis thaliana GN=At2g14440 PE=1 SV=1	Di-glucose binding protein with Leucine-rich repeat domain-like [Vitis vinifera]	PREDICTED: Di-glucose binding protein with Leucine-rich repeat domain-like [Vitis vinifera]
GSMUA_Achr10G19750_001	0.837394	1.30984	0.979727	0.477653	0.338286	0.442394	1.052	0.429	-1.29409	0.0291	Y1670_ARATH Probable receptor-like protein kinase At1g67000 OS=Arabidopsis thaliana GN=At1g67000 PE=2 SV=2	putative receptor serine/threonine kinase PR5K [Oryza sativa Japonica Group]	putative receptor serine/threonine kinase PR5K [Oryza sativa Japonica Group]
GSMUA_Achr10G19760_001	9.34549	7.43678	9.18942	2.27399	3.06311	2.8576	8.667	2.742	-1.6603	5.22746e-13	Y1839_ARATH Probable serine/threonine-protein kinase At1g18390 OS=Arabidopsis thaliana GN=At1g18390 PE=1 SV=2	hypothetical protein OsI_00289 [Oryza sativa Indica Group]	hypothetical protein OsI_00289 [Oryza sativa Indica Group]
GSMUA_Achr10G19770_001	15.8365	18.4595	16.304	7.94375	6.49251	6.23556	16.877	6.901	-1.29018	3.65868e-14	NA	sterol desaturase, putative [Ricinus communis]	sterol desaturase, putative [Ricinus communis]
GSMUA_Achr10G19840_001	22.4413	22.7992	24.6157	1.447	1.22616	1.58439	23.295	1.429	-4.02694	3.43256e-62	MYB21_ARATH Transcription factor MYB21 OS=Arabidopsis thaliana GN=MYB21 PE=1 SV=1	hypothetical protein SORBIDRAFT_03g007360 [Sorghum bicolor]	hypothetical protein SORBIDRAFT_03g007360 [Sorghum bicolor]
GSMUA_Achr10G19950_001	5.97879	5.25719	5.05981	1.14601	1.54417	1.19479	5.442	1.305	-2.06009	3.72633e-14	CRF4_ARATH Ethylene-responsive transcription factor CRF4 OS=Arabidopsis thaliana GN=CRF4 PE=2 SV=2	hypothetical protein OsI_00255 [Oryza sativa Indica Group]	hypothetical protein OsI_00255 [Oryza sativa Indica Group]
GSMUA_Achr10G19960_001	1.01855	1.88633	0.1629	0	0	0	1.033	0.01	-6.6907	0.028311	TSJT1_TOBAC Stem-specific protein TSJT1 OS=Nicotiana tabacum GN=TSJT1 PE=2 SV=1	Stem-specific protein TSJT1, putative [Ricinus communis]	Stem-specific protein TSJT1, putative [Ricinus communis]
GSMUA_Achr10G19970_001	0.396166	1.30233	0.382628	2.19364	2.13382	3.20354	0.704	2.52	1.83978	0.0179829	MYB08_ANTMA Myb-related protein 308 OS=Antirrhinum majus GN=MYB308 PE=2 SV=1	predicted protein [Populus trichocarpa]	predicted protein [Populus trichocarpa]
GSMUA_Achr10G19990_001	26.268	24.067	24.6467	8.59275	8.81341	7.6789	25.004	8.372	-1.57851	8.14505e-52	CT004_HUMAN Uncharacterized protein C20orf4 OS=Homo sapiens GN=C20orf4 PE=1 SV=2	hypothetical protein SORBIDRAFT_06g001290 [Sorghum bicolor]	hypothetical protein SORBIDRAFT_06g001290 [Sorghum bicolor]
GSMUA_Achr10G20030_001	39.2127	40.3293	36.7221	18.4916	19.2678	20.1971	38.765	19.329	-1.00399	9.52433e-55	AB7G_ARATH ABC transporter G family member 7 OS=Arabidopsis thaliana GN=ABCG7 PE=1 SV=1	ABC-2 type transporter family protein [Zea mays]	ABC-2 type transporter family protein [Zea mays]
GSMUA_Achr10G20080_001	22.7614	22.2193	20.65	9.52111	10.0782	10.4545	21.887	10.028	-1.12604	3.33248e-31	P2C40_ARATH Probable protein phosphatase 2C 40 OS=Arabidopsis thaliana GN=At3g16560 PE=2 SV=1	unnamed protein product [Vitis vinifera]	unnamed protein product [Vitis vinifera]
GSMUA_Achr10G20090_001	6.10942	7.1319	6.20747	2.37157	2.56091	2.62239	6.493	2.528	-1.36089	9.15818e-13	NA	hypothetical protein PRUPE_ppa025612mg [Prunus persica]	hypothetical protein PRUPE_ppa025612mg [Prunus persica]
GSMUA_Achr10G20160_001	4.8185	3.47516	5.54473	16.417	16.3488	14.6279	4.623	15.808	1.77375	1.20664e-07	Y5392_ARATH Probable receptor-like protein kinase At5g39020 OS=Arabidopsis thaliana GN=At5g39020 PE=2 SV=1	hypothetical protein OsJ_00132 [Oryza sativa Japonica Group]	hypothetical protein OsJ_00132 [Oryza sativa Japonica Group]
GSMUA_Achr10G20170_001	2.71962	2.04908	2.11202	0.0637795	0.27357	0.296851	2.304	0.221	-3.38202	3.4806e-13	Y1670_ARATH Probable receptor-like protein kinase At1g67000 OS=Arabidopsis thaliana GN=At1g67000 PE=2 SV=2	Os01g0113300 [Oryza sativa Japonica Group]	Os01g0113300 [Oryza sativa Japonica Group]
GSMUA_Achr10G20200_001	14.8297	12.9763	13.2429	3.38407	4.64888	5.18028	13.693	4.414	-1.63328	2.51989e-12	NA	predicted protein [Populus trichocarpa]	predicted protein [Populus trichocarpa]
GSMUA_Achr10G20210_001	10.9027	10.5782	8.30409	4.3254	3.5526	4.71534	9.938	4.208	-1.23982	1.292e-10	YQEH_BACSU Uncharacterized protein yqeH OS=Bacillus subtilis GN=yqeH PE=1 SV=1	uncharacterized protein yqeH-like [Vitis vinifera]	PREDICTED: uncharacterized protein yqeH-like [Vitis vinifera]
GSMUA_Achr10G20360_001	16.3119	16.3158	16.1773	35.1419	38.9477	37.8429	16.278	37.321	1.19706	3.65698e-50	NPHP3_HUMAN Nephrocystin-3 OS=Homo sapiens GN=NPHP3 PE=1 SV=1	Os02g0708400 [Oryza sativa Japonica Group]	Os02g0708400 [Oryza sativa Japonica Group]
GSMUA_Achr10G20470_001	1.65459	1.3634	2.33457	0	0	0	1.794	0.01	-7.48704	1.64287e-05	Y4466_ARATH ZF-HD homeobox protein At4g24660 OS=Arabidopsis thaliana GN=At4g24660 PE=1 SV=1	ZF-HD homeobox protein [Zea mays]	ZF-HD homeobox protein [Zea mays]
GSMUA_Achr10G20560_001	6.55007	4.48969	4.6564	40.9859	40.9283	39.9432	5.242	40.629	2.95432	4.12432e-44	NA	uncharacterized protein LOC100854643 [Vitis vinifera]	PREDICTED: uncharacterized protein LOC100854643 [Vitis vinifera]
GSMUA_Achr10G20600_001	86.2552	82.7584	82.5282	34.1745	40.3113	47.1389	83.857	40.552	-1.04816	7.23334e-24	CHS1_SOYBN Chalcone synthase 1 OS=Glycine max GN=CHS1 PE=3 SV=1	type III polyketide synthase 1 [Musa acuminata AAA Group]	type III polyketide synthase 1 [Musa acuminata AAA Group]
GSMUA_Achr10G20640_001	397.808	416.252	412.396	158.218	156.079	156.483	408.829	156.937	-1.38131	8.17623e-179	DOPP1_DICDI Dolichyldiphosphatase 1 OS=Dictyostelium discoideum GN=dolpp1 PE=3 SV=1	dolichyldiphosphatase 1 [Vitis vinifera]	PREDICTED: dolichyldiphosphatase 1 [Vitis vinifera]
GSMUA_Achr10G20700_001	0.518314	1.12803	0.577633	40.701	42.3377	42.153	0.751	41.741	5.79651	3.54743e-201	HHT1_ARATH Omega-hydroxypalmitate O-feruloyl transferase OS=Arabidopsis thaliana GN=HHT1 PE=1 SV=1	Taxadien-5-alpha-ol O-acetyltransferase, putative [Ricinus communis]	Taxadien-5-alpha-ol O-acetyltransferase, putative [Ricinus communis]
GSMUA_Achr10G20750_001	8.09405	8.0431	7.6832	2.8051	2.46769	2.25928	7.95	2.521	-1.65696	8.67783e-11	TM136_HUMAN Transmembrane protein 136 OS=Homo sapiens GN=TMEM136 PE=2 SV=2	hypothetical protein PRUPE_ppa019781mg [Prunus persica]	hypothetical protein PRUPE_ppa019781mg [Prunus persica]
GSMUA_Achr10G20770_001	6.45844	8.13317	5.42009	0.436865	0.79813	0.317965	6.681	0.528	-3.66145	3.28104e-19	TAR2_ARATH Tryptophan aminotransferase-related protein 2 OS=Arabidopsis thaliana GN=TAR2 PE=2 SV=1	predicted protein [Hordeum vulgare subsp. vulgare]	predicted protein [Hordeum vulgare subsp. vulgare]
GSMUA_Achr10G20780_001	16.9752	16.9102	17.6091	3.19018	2.87544	4.36472	17.175	3.487	-2.30025	1.20154e-108	NA	uncharacterized protein LOC100241217 [Vitis vinifera]	PREDICTED: uncharacterized protein LOC100241217 [Vitis vinifera]
GSMUA_Achr10G20790_001	0.54978	0.741183	0.602402	0.119497	0.0685425	0.108558	0.641	0.109	-2.556	8.10059e-05	Y4265_ARATH Probable LRR receptor-like serine/threonine-protein kinase At4g26540 OS=Arabidopsis thaliana GN=At4g26540 PE=1 SV=1	hypothetical protein SORBIDRAFT_03g004520 [Sorghum bicolor]	hypothetical protein SORBIDRAFT_03g004520 [Sorghum bicolor]
GSMUA_Achr10G20800_001	0.955646	1.18109	1.13697	2.65228	1.92765	2.09595	1.101	2.235	1.02146	0.027986	NA	predicted protein [Hordeum vulgare subsp. vulgare]	predicted protein [Hordeum vulgare subsp. vulgare]
GSMUA_Achr10G20850_001	3.22478	2.96462	4.3397	0.317072	0.644586	0.331455	3.52	0.441	-2.99672	2.17825e-15	U73C5_ARATH UDP-glycosyltransferase 73C5 OS=Arabidopsis thaliana GN=UGT73C5 PE=2 SV=1	predicted protein [Populus trichocarpa]	predicted protein [Populus trichocarpa]
GSMUA_Achr10G20870_001	7.35557	6.14554	7.9319	1.44283	2.14693	2.23322	7.154	1.951	-1.87454	3.32211e-11	LYPA2_HUMAN Acyl-protein thioesterase 2 OS=Homo sapiens GN=LYPLA2 PE=1 SV=1	predicted protein [Hordeum vulgare subsp. vulgare]	predicted protein [Hordeum vulgare subsp. vulgare]
GSMUA_Achr10G20880_001	10.5962	7.60296	10.6651	0.903781	1.0931	3.54489	9.631	1.857	-2.37471	6.73583e-08	APTH1_ASPFU Acyl-protein thioesterase 1 OS=Neosartorya fumigata (strain ATCC MYA-4609 / Af293 / CBS 101355 / FGSC A1100) GN=AFUA_6G02780 PE=3 SV=1	predicted protein [Populus trichocarpa]	predicted protein [Populus trichocarpa]
GSMUA_Achr10G20900_001	6.29251	6.92274	5.20123	19.8232	22.226	23.1297	6.149	21.736	1.82166	7.55683e-23	KS1_ORYSJ Ent-kaur-16-ene synthase, chloroplastic OS=Oryza sativa subsp. japonica GN=KS1 PE=1 SV=1	KS protein [Aegilops speltoides]	KS protein [Aegilops speltoides]
GSMUA_Achr10G20910_001	8.44236	9.78113	9.81844	31.9126	39.0725	33.8531	9.357	34.956	1.90142	3.11396e-22	KS1_ORYSJ Ent-kaur-16-ene synthase, chloroplastic OS=Oryza sativa subsp. japonica GN=KS1 PE=1 SV=1	ent-kaurene synthase [Ehrharta erecta]	ent-kaurene synthase [Ehrharta erecta]
GSMUA_Achr10G20940_001	7.66306	7.59996	9.23197	18.9621	18.7611	18.1174	8.175	18.624	1.18787	4.86832e-07	KS1_ORYSJ Ent-kaur-16-ene synthase, chloroplastic OS=Oryza sativa subsp. japonica GN=KS1 PE=1 SV=1	hypothetical protein ZEAMMB73_081808 [Zea mays]	TPA: hypothetical protein ZEAMMB73_081808 [Zea mays]
GSMUA_Achr10G20950_001	0	0	0	18.3675	4.62669	6.72914	0.01	9.918	9.95391	0.0350361	NA	NA	NA
GSMUA_Achr10G20990_001	0	0.756756	0.314341	2.15129	1.38623	1.13304	0.367	1.567	2.09415	0.025989	NA	uncharacterized protein LOC100854917 [Vitis vinifera]	PREDICTED: uncharacterized protein LOC100854917 [Vitis vinifera]
GSMUA_Achr10G21010_001	3.80986	3.16642	2.2859	51.7825	47.5349	52.154	3.097	50.5	4.02734	2.44696e-236	GIGAN_ORYSJ Protein GIGANTEA OS=Oryza sativa subsp. japonica GN=GI PE=2 SV=2	TPA_inf: gigantea 1A [Zea mays]	TPA_inf: gigantea 1A [Zea mays]
GSMUA_Achr10G21020_001	2.2659	2.55782	2.94582	36.6718	33.3442	37.0687	2.6	35.705	3.77954	2.60921e-256	GIGAN_ORYSJ Protein GIGANTEA OS=Oryza sativa subsp. japonica GN=GI PE=2 SV=2	Os01g0182600 [Oryza sativa Japonica Group]	Os01g0182600 [Oryza sativa Japonica Group]
GSMUA_Achr10G21060_001	2.76922	2.31979	2.07515	13.0712	11.0645	11.3593	2.398	11.842	2.30401	5.64956e-54	IP5P1_ARATH Type I inositol-1,4,5-trisphosphate 5-phosphatase 1 OS=Arabidopsis thaliana GN=IP5P1 PE=1 SV=2	hypothetical protein OsI_00670 [Oryza sativa Indica Group]	hypothetical protein OsI_00670 [Oryza sativa Indica Group]
GSMUA_Achr10G21080_001	3.53555	4.9667	3.19265	0	0.075566	0.0809574	3.908	0.062	-5.97802	6.409e-18	NA	Full=Pectate lyase; Flags: Precursor	RecName: Full=Pectate lyase; Flags: Precursor
GSMUA_Achr10G21100_001	69.368	84.5978	82.0602	23.1112	24.3443	21.0495	78.685	22.845	-1.78421	6.04415e-38	NA	uncharacterized protein LOC100253653 [Vitis vinifera]	PREDICTED: uncharacterized protein LOC100253653 [Vitis vinifera]
GSMUA_Achr10G21110_001	0	0	0	1.72692	2.13817	2.06636	0.01	1.987	7.63445	2.79647e-05	AEDO_MOUSE 2-aminoethanethiol dioxygenase OS=Mus musculus GN=Ado PE=1 SV=2	hypothetical protein PRUPE_ppa009667mg [Prunus persica]	hypothetical protein PRUPE_ppa009667mg [Prunus persica]
GSMUA_Achr10G21120_001	1953.71	2003.31	2022.99	318.922	289.354	317.77	1993.35	308.692	-2.69095	0	HSP21_SOYBN 17.9 kDa class II heat shock protein OS=Glycine max GN=HSP17.9-D PE=3 SV=1	small heat shock protein [Musa acuminata AAA Group]	small heat shock protein [Musa acuminata AAA Group]
GSMUA_Achr10G21160_001	64.3789	66.1457	65.1276	25.9693	25.2496	27.6132	65.227	26.287	-1.31112	1.27977e-74	M2K2_ARATH Mitogen-activated protein kinase kinase 2 OS=Arabidopsis thaliana GN=MKK2 PE=1 SV=2	MAP kinase kinase [Oryza minuta]	MAP kinase kinase [Oryza minuta]
GSMUA_Achr10G21190_001	24.0623	24.8428	25.2655	56.4937	61.844	64.2522	24.734	60.873	1.29931	8.74684e-55	ENPP1_HUMAN Ectonucleotide pyrophosphatase/phosphodiesterase family member 1 OS=Homo sapiens GN=ENPP1 PE=1 SV=2	ectonucleotide pyrophosphatase/phosphodiesterase family member 3 [Vitis vinifera]	PREDICTED: ectonucleotide pyrophosphatase/phosphodiesterase family member 3 [Vitis vinifera]
GSMUA_Achr10G21260_001	0.973842	1.87126	1.71029	0.407559	0.792559	0.866855	1.528	0.699	-1.12828	0.0131808	MGP_ARATH Zinc finger protein MAGPIE OS=Arabidopsis thaliana GN=MGP PE=1 SV=1	zinc finger protein NUTCRACKER-like [Vitis vinifera]	PREDICTED: zinc finger protein NUTCRACKER-like [Vitis vinifera]
GSMUA_Achr10G21350_001	63.4039	67.009	71.4336	152.137	157.59	165.351	67.292	158.369	1.23478	3.27416e-94	C3H20_ARATH Zinc finger CCCH domain-containing protein 20 OS=Arabidopsis thaliana GN=At2g19810 PE=2 SV=1	zinc finger CCCH domain-containing protein 49-like [Vitis vinifera]	PREDICTED: zinc finger CCCH domain-containing protein 49-like [Vitis vinifera]
GSMUA_Achr10G21370_001	0	0	0	2.2601	2.66281	2.13097	0.01	2.361	7.88325	2.22365e-07	NA	hypothetical protein OsI_06437 [Oryza sativa Indica Group]	hypothetical protein OsI_06437 [Oryza sativa Indica Group]
GSMUA_Achr10G21420_001	7.642	8.55816	7.26	22.2338	21.7101	20.6976	7.83	21.557	1.46107	4.96067e-45	NA	NADP-dependent malic enzyme-like [Vitis vinifera]	PREDICTED: NADP-dependent malic enzyme-like [Vitis vinifera]
GSMUA_Achr10G21440_001	34.5126	36.1549	32.9578	119.072	128.311	118.564	34.552	121.992	1.81995	6.08891e-131	MGLL_HUMAN Monoglyceride lipase OS=Homo sapiens GN=MGLL PE=1 SV=2	unnamed protein product [Vitis vinifera]	unnamed protein product [Vitis vinifera]
GSMUA_Achr10G21470_001	0	0	0	1.39897	0.695698	1.65313	0.01	1.259	6.97613	0.000358167	DREB3_ARATH Dehydration-responsive element-binding protein 3 OS=Arabidopsis thaliana GN=DREB3 PE=2 SV=1	dehydration-responsive element-binding protein 3-like [Vitis vinifera]	PREDICTED: dehydration-responsive element-binding protein 3-like [Vitis vinifera]
GSMUA_Achr10G21500_001	32.1172	28.0322	29.6258	14.7596	13.5853	12.8808	29.935	13.752	-1.12219	2.52704e-20	NA	hypothetical protein OsJ_00793 [Oryza sativa Japonica Group]	hypothetical protein OsJ_00793 [Oryza sativa Japonica Group]
GSMUA_Achr10G21530_001	6.83595	6.26083	5.86028	0	0	0.288504	6.329	0.106	-5.89984	5.47874e-34	KSG7_ARATH Shaggy-related protein kinase eta OS=Arabidopsis thaliana GN=ASK7 PE=1 SV=2	predicted protein [Populus trichocarpa]	predicted protein [Populus trichocarpa]
GSMUA_Achr10G21560_001	13.98	13.0903	13.4476	6.70709	5.94263	6.97257	13.516	6.551	-1.04488	3.49506e-27	YO059_YEAST Putative lipase YOR059C OS=Saccharomyces cerevisiae (strain ATCC 204508 / S288c) GN=YOR059C PE=1 SV=1	uncharacterized protein LOC100266871 [Vitis vinifera]	PREDICTED: uncharacterized protein LOC100266871 [Vitis vinifera]
GSMUA_Achr10G21570_001	13.0397	11.5932	12.4635	32.2286	31.0562	30.9422	12.375	31.419	1.34421	2.48086e-39	SREK1_HUMAN Splicing regulatory glutamine/lysine-rich protein 1 OS=Homo sapiens GN=SREK1 PE=1 SV=1	Os02g0244600 [Oryza sativa Japonica Group]	Os02g0244600 [Oryza sativa Japonica Group]
GSMUA_Achr10G21600_001	6.73807	6.80279	4.34972	98.2753	106.343	108.05	5.974	104.233	4.12497	0	G2OX1_PEA Gibberellin 2-beta-dioxygenase 1 OS=Pisum sativum GN=GA2OX1 PE=1 SV=1	gibberellin 2-beta-dioxygenase [Elaeis guineensis]	gibberellin 2-beta-dioxygenase [Elaeis guineensis]
GSMUA_Achr10G21610_001	0.548579	0.166098	0.508997	8.34244	7.81359	6.20346	0.418	7.463	4.15818	2.20055e-15	NA	hypothetical protein OsI_00860 [Oryza sativa Indica Group]	hypothetical protein OsI_00860 [Oryza sativa Indica Group]
GSMUA_Achr10G21720_001	5.97863	4.75255	4.88248	2.04917	3.02615	2.67492	5.215	2.593	-1.00805	1.27855e-08	TTL3_ARATH Inactive TPR repeat-containing thioredoxin TTL3 OS=Arabidopsis thaliana GN=TTL3 PE=1 SV=2	predicted protein [Hordeum vulgare subsp. vulgare]	predicted protein [Hordeum vulgare subsp. vulgare]
GSMUA_Achr10G21820_001	9.44364	15.1113	12.103	5.1733	3.81768	4.60639	12.229	4.542	-1.42891	0.00835314	NA	hypothetical protein ZEAMMB73_918686 [Zea mays]	TPA: hypothetical protein ZEAMMB73_918686 [Zea mays]
GSMUA_Achr10G21830_001	28.2512	27.0762	28.2221	6.18347	6.72645	7.41812	27.86	6.786	-2.03756	2.45665e-78	NA	uncharacterized protein LOC100265382 [Vitis vinifera]	PREDICTED: uncharacterized protein LOC100265382 [Vitis vinifera]
GSMUA_Achr10G21850_001	10.3276	11.8546	10.0929	5.39639	3.52834	4.29235	10.768	4.416	-1.28594	0.000353176	PYL8_ARATH Abscisic acid receptor PYL8 OS=Arabidopsis thaliana GN=PYL8 PE=1 SV=1	abscisic acid receptor PYL9-like [Fragaria vesca subsp. vesca]	PREDICTED: abscisic acid receptor PYL9-like [Fragaria vesca subsp. vesca]
GSMUA_Achr10G21910_001	15.8014	16.4963	18.187	6.54686	8.24449	6.9191	16.838	7.247	-1.21626	5.29986e-14	S2539_HUMAN Solute carrier family 25 member 39 OS=Homo sapiens GN=SLC25A39 PE=2 SV=2	hypothetical protein SORBIDRAFT_07g019430 [Sorghum bicolor]	hypothetical protein SORBIDRAFT_07g019430 [Sorghum bicolor]
GSMUA_Achr10G21920_001	6.45608	8.93794	9.07068	3.96672	2.92949	2.92142	8.165	3.283	-1.31444	6.44333e-07	PDV1_ARATH Plastid division protein PDV1 OS=Arabidopsis thaliana GN=PDV1 PE=1 SV=1	plastid division protein PDV1-like [Vitis vinifera]	PREDICTED: plastid division protein PDV1-like [Vitis vinifera]
GSMUA_Achr10G21970_001	38.6526	42.4501	42.4175	113.832	124.935	122.658	41.183	120.485	1.54873	7.54213e-134	POB1_ARATH BTB/POZ domain-containing protein POB1 OS=Arabidopsis thaliana GN=POB1 PE=2 SV=2	uncharacterized protein LOC100274431 [Zea mays]	uncharacterized protein LOC100274431 [Zea mays]
GSMUA_Achr10G21980_001	7.24358	6.96621	6.40359	2.15182	2.1324	2.22278	6.881	2.179	-1.65895	7.00238e-26	Y5162_ARATH Uncharacterized protein At5g41620 OS=Arabidopsis thaliana GN=At5g41620 PE=1 SV=2	uncharacterized protein At5g41620-like [Vitis vinifera]	PREDICTED: uncharacterized protein At5g41620-like [Vitis vinifera]
GSMUA_Achr10G22000_001	85.5815	81.3595	87.8124	36.22	39.8262	38.808	84.928	38.295	-1.14908	2.20034e-39	RTNLE_ARATH Reticulon-like protein B5 OS=Arabidopsis thaliana GN=RTNLB5 PE=1 SV=1	putative 24 kDa seed maturation protein [Elaeis guineensis]	putative 24 kDa seed maturation protein [Elaeis guineensis]
GSMUA_Achr10G22020_001	12.4875	7.2141	7.1273	13.8931	20.3819	19.7187	8.953	18.008	1.00819	0.000304009	WRK22_ARATH WRKY transcription factor 22 OS=Arabidopsis thaliana GN=WRKY22 PE=2 SV=1	putative WRKY DNA-binding domain superfamily protein [Zea mays]	putative WRKY DNA-binding domain superfamily protein [Zea mays]
GSMUA_Achr10G22040_001	47.8393	48.2888	47.6701	21.4732	23.6132	21.3179	47.943	22.145	-1.11434	1.13252e-78	DER_PARL1 GTPase Der OS=Parvibaculum lavamentivorans (strain DS-1 / DSM 13023 / NCIMB 13966) GN=der PE=3 SV=1	hypothetical protein SORBIDRAFT_03g001220 [Sorghum bicolor]	hypothetical protein SORBIDRAFT_03g001220 [Sorghum bicolor]
GSMUA_Achr10G22070_001	1.1255	0.305889	0.753465	1.84427	1.35456	1.95875	0.738	1.729	1.22825	0.0143043	PERK1_ARATH Proline-rich receptor-like protein kinase PERK1 OS=Arabidopsis thaliana GN=PERK1 PE=1 SV=1	proline-rich receptor-like protein kinase PERK1-like isoform 1 [Vitis vinifera]	PREDICTED: proline-rich receptor-like protein kinase PERK1-like isoform 1 [Vitis vinifera]
GSMUA_Achr10G22130_001	16.7016	16.8062	15.7095	6.30466	6.74668	6.27001	16.416	6.45	-1.34773	1.62802e-36	PP179_ARATH Pentatricopeptide repeat-containing protein At2g32230, mitochondrial OS=Arabidopsis thaliana GN=At2g32230 PE=2 SV=1	hypothetical protein PRUPE_ppa002044mg [Prunus persica]	hypothetical protein PRUPE_ppa002044mg [Prunus persica]
GSMUA_Achr10G22240_001	6.33196	4.05959	6.12076	3541.46	3689.18	3638.85	5.514	3623.17	9.35994	0	TIP22_ORYSJ Probable aquaporin TIP2-2 OS=Oryza sativa subsp. japonica GN=TIP2-2 PE=2 SV=1	hypothetical protein OsI_22823 [Oryza sativa Indica Group]	hypothetical protein OsI_22823 [Oryza sativa Indica Group]
GSMUA_Achr10G22320_001	3.83901	3.33792	2.98099	0.984832	0.843664	0.322078	3.396	0.727	-2.22381	5.28972e-08	IQD1_ARATH Protein IQ-DOMAIN 1 OS=Arabidopsis thaliana GN=IQD1 PE=1 SV=1	unnamed protein product [Vitis vinifera]	unnamed protein product [Vitis vinifera]
GSMUA_Achr10G22360_001	1.28854	0.939892	0.483916	5.54856	7.50852	5.78363	0.914	6.29	2.78279	1.48414e-06	NA	hypothetical protein ZEAMMB73_341777 [Zea mays]	hypothetical protein ZEAMMB73_341777 [Zea mays]
GSMUA_Achr10G22390_001	58.397	57.006	57.3608	150.128	148.87	157.454	57.598	152.161	1.40151	2.90141e-164	C2D61_ARATH C2 domain-containing protein At1g53590 OS=Arabidopsis thaliana GN=NTMC2T6.1 PE=1 SV=2	Os02g0313700 [Oryza sativa Japonica Group]	Os02g0313700 [Oryza sativa Japonica Group]
GSMUA_Achr10G22420_001	189.273	211.943	215.184	80.4161	70.0272	85.165	205.477	78.546	-1.38737	2.82687e-34	RR31_ARATH 30S ribosomal protein S31, chloroplastic OS=Arabidopsis thaliana GN=RPS31 PE=1 SV=1	30S ribosomal protein S31, chloroplastic-like [Vitis vinifera]	PREDICTED: 30S ribosomal protein S31, chloroplastic-like [Vitis vinifera]
GSMUA_Achr10G22450_001	75.2529	73.0617	76.0669	10.963	11.1773	12.6273	74.804	11.599	-2.68911	1.82529e-296	PHT41_ORYSJ Probable anion transporter 1, chloroplastic OS=Oryza sativa subsp. japonica GN=PHT4;1 PE=2 SV=1	hypothetical protein PRUPE_ppa019688mg [Prunus persica]	hypothetical protein PRUPE_ppa019688mg [Prunus persica]
GSMUA_Achr10G22500_001	39.6411	51.2387	58.8015	3.90151	4.33667	4.04813	49.904	4.105	-3.6037	4.43416e-25	NA	lipid binding protein, putative [Ricinus communis]	lipid binding protein, putative [Ricinus communis]
GSMUA_Achr10G22510_001	26.0226	26.0086	24.6884	92.0601	90.7978	92.0679	25.583	91.652	1.84098	1.47116e-95	NA	predicted protein [Hordeum vulgare subsp. vulgare]	predicted protein [Hordeum vulgare subsp. vulgare]
GSMUA_Achr10G22530_001	0.754414	0.881414	1.08693	0	0.302136	0.218802	0.918	0.184	-2.31879	0.0143511	MCFB_DICDI Mitochondrial substrate carrier family protein B OS=Dictyostelium discoideum GN=mcfB PE=3 SV=1	unknown [Zea mays]	unknown [Zea mays]
GSMUA_Achr10G22560_001	204.844	227.359	229.918	524.111	547.581	535.336	220.717	535.686	1.27919	2.11713e-185	NA	hypothetical protein OsI_04412 [Oryza sativa Indica Group]	hypothetical protein OsI_04412 [Oryza sativa Indica Group]
GSMUA_Achr10G22580_001	103.373	104.059	115.779	28.7341	27.5955	29.8979	107.747	28.752	-1.90591	5.95992e-84	RNG1L_ARATH E3 ubiquitin-protein ligase RING1-like OS=Arabidopsis thaliana GN=At3g19950 PE=2 SV=1	E3 ubiquitin-protein ligase RING1-like [Vitis vinifera]	PREDICTED: E3 ubiquitin-protein ligase RING1-like [Vitis vinifera]
GSMUA_Achr10G22630_001	0.354118	0.160211	0.326858	8.49733	10.2983	7.96939	0.29	8.932	4.94486	2.60352e-22	EXPA4_ARATH Expansin-A4 OS=Arabidopsis thaliana GN=EXPA4 PE=1 SV=1	expansin A4 [Musa acuminata AAA Group]	expansin A4 [Musa acuminata AAA Group]
GSMUA_Achr10G22680_001	14.5443	15.0858	16.4327	178.868	177.915	166.728	15.364	174.514	3.50572	0	APK1A_ARATH Protein kinase APK1A, chloroplastic OS=Arabidopsis thaliana GN=APK1A PE=2 SV=1	Os05g0110900 [Oryza sativa Japonica Group]	Os05g0110900 [Oryza sativa Japonica Group]
GSMUA_Achr10G22810_001	31.9362	31.6458	37.7675	68.7345	69.2717	65.6213	33.793	67.886	1.00639	4.2504e-18	HSP7C_PETHY Heat shock cognate 70 kDa protein OS=Petunia hybrida GN=HSP70 PE=2 SV=1	hypothetical protein ZEAMMB73_366749 [Zea mays]	hypothetical protein ZEAMMB73_366749 [Zea mays]
GSMUA_Achr10G22920_001	3.67268	1.86677	4.11791	0.579662	0.794158	0.565575	3.229	0.656	-2.29932	0.00426724	NA	uncharacterized protein LOC101221301 [Cucumis sativus]	PREDICTED: uncharacterized protein LOC101221301 [Cucumis sativus]
GSMUA_Achr10G22930_001	13.8707	11.3801	12.6586	3.13249	2.9402	3.28354	12.646	3.129	-2.01491	1.53362e-35	YK50_YEAST Uncharacterized protein YKR070W OS=Saccharomyces cerevisiae (strain ATCC 204508 / S288c) GN=YKR070W PE=1 SV=1	hypothetical protein SORBIDRAFT_01g038800 [Sorghum bicolor]	hypothetical protein SORBIDRAFT_01g038800 [Sorghum bicolor]
GSMUA_Achr10G22970_001	177.202	171.65	170.343	25.1443	28.4041	23.9624	173.075	25.847	-2.74333	5.5354e-206	LBD1_ARATH LOB domain-containing protein 1 OS=Arabidopsis thaliana GN=LBD1 PE=2 SV=1	hypothetical protein PRUPE_ppa011528mg [Prunus persica]	hypothetical protein PRUPE_ppa011528mg [Prunus persica]
GSMUA_Achr10G23040_001	20.1144	25.0251	26.9394	58.2901	58.7015	60.2582	24.036	59.093	1.29779	2.20448e-38	ALFL1_ORYSJ PHD finger protein ALFIN-LIKE 1 OS=Oryza sativa subsp. japonica GN=Os05g0163100 PE=2 SV=1	PHD finger protein ALFIN-LIKE 1 isoform 1 [Vitis vinifera]	PREDICTED: PHD finger protein ALFIN-LIKE 1 isoform 1 [Vitis vinifera]
GSMUA_Achr10G23060_001	1.50275	0.856461	0.582568	7.83513	7.6242	10.492	0.991	8.66	3.12741	1.87275e-19	MTPA2_ARATH Metal tolerance protein A2 OS=Arabidopsis thaliana GN=MTPA2 PE=2 SV=2	PH01B015M02.4 [Phyllostachys edulis]	PH01B015M02.4 [Phyllostachys edulis]
GSMUA_Achr10G23120_001	2.55353	3.5489	2.70893	1.21415	0.740552	1.36589	2.947	1.117	-1.39962	6.73514e-05	SFC1_YEAST Succinate/fumarate mitochondrial transporter OS=Saccharomyces cerevisiae (strain ATCC 204508 / S288c) GN=SFC1 PE=1 SV=2	succinate/fumarate mitochondrial transporter-like [Cucumis sativus]	PREDICTED: succinate/fumarate mitochondrial transporter-like [Cucumis sativus]
GSMUA_Achr10G23170_001	10.3072	10.4739	10.8162	60.5351	61.0402	63.048	10.542	61.551	2.54563	0	AASS_ARATH Alpha-aminoadipic semialdehyde synthase OS=Arabidopsis thaliana GN=LKR/SDH PE=1 SV=1	predicted protein [Hordeum vulgare subsp. vulgare]	predicted protein [Hordeum vulgare subsp. vulgare]
GSMUA_Achr10G23230_001	114.469	101.213	103.566	276.158	280.541	277.531	106.426	278.087	1.38569	1.3716e-118	CSPLA_ORYSJ CASP-like protein Os04g0281900 OS=Oryza sativa subsp. japonica GN=Os04g0281900 PE=2 SV=1	predicted protein [Hordeum vulgare subsp. vulgare]	predicted protein [Hordeum vulgare subsp. vulgare]
GSMUA_Achr10G23290_001	29.0149	33.1916	31.7143	138.105	149.25	145.036	31.317	144.14	2.20245	4.8223e-252	HT1_ARATH Serine/threonine-protein kinase HT1 OS=Arabidopsis thaliana GN=HT1 PE=1 SV=1	Os04g0608900 [Oryza sativa Japonica Group]	Os04g0608900 [Oryza sativa Japonica Group]
GSMUA_Achr10G23320_001	5.00199	5.97672	5.51857	12.2005	13.9985	10.6352	5.509	12.288	1.15739	2.09153e-06	NA	Os02g0141500 [Oryza sativa Japonica Group]	Os02g0141500 [Oryza sativa Japonica Group]
GSMUA_Achr10G23370_001	1041.02	1113.82	1197.4	338.644	391.929	337.585	1117.42	356.063	-1.64997	4.24047e-144	BH027_ARATH Transcription factor bHLH27 OS=Arabidopsis thaliana GN=BHLH27 PE=2 SV=1	uncharacterized protein LOC100817978 [Glycine max]	uncharacterized protein LOC100817978 [Glycine max]
GSMUA_Achr10G23390_001	2558.02	2603.38	3412.17	111.879	597.204	986.116	2857.87	565.076	-2.33842	8.65763e-11	NA	uncharacterized protein LOC100263050 [Vitis vinifera]	PREDICTED: uncharacterized protein LOC100263050 [Vitis vinifera]
GSMUA_Achr10G23410_001	1.47175	0.719742	1.41612	4.7546	6.81965	5.7325	1.213	5.779	2.25224	5.80231e-13	Y1689_ARATH Uncharacterized membrane protein At1g06890 OS=Arabidopsis thaliana GN=At1g06890 PE=1 SV=1	uncharacterized membrane protein At1g06890 [Vitis vinifera]	PREDICTED: uncharacterized membrane protein At1g06890 [Vitis vinifera]
GSMUA_Achr10G23420_001	22.3672	25.7764	27.1132	4.30668	4.336	5.47763	25.096	4.717	-2.41152	6.18193e-44	WRK11_ARATH Probable WRKY transcription factor 11 OS=Arabidopsis thaliana GN=WRKY11 PE=2 SV=2	unnamed protein product [Vitis vinifera]	unnamed protein product [Vitis vinifera]
GSMUA_Achr10G23440_001	0.258496	0.496333	0.771008	2.49792	5.05684	6.29812	0.519	4.628	3.15658	5.35125e-05	HOX7_ORYSJ Homeobox-leucine zipper protein HOX7 OS=Oryza sativa subsp. japonica GN=HOX7 PE=1 SV=1	homeobox-leucine zipper protein HAT14-like [Glycine max]	PREDICTED: homeobox-leucine zipper protein HAT14-like [Glycine max]
GSMUA_Achr10G23520_001	230	235.262	243.716	5.0356	5.79631	6.40885	236.336	5.757	-5.35938	0	NA	uncharacterized protein LOC100249657 [Vitis vinifera]	PREDICTED: uncharacterized protein LOC100249657 [Vitis vinifera]
GSMUA_Achr10G23530_001	0.644583	0.624938	0.656631	2.2384	5.10225	5.88951	0.652	4.42	2.7611	0.0240575	NA	uncharacterized protein LOC100243975 [Vitis vinifera]	PREDICTED: uncharacterized protein LOC100243975 [Vitis vinifera]
GSMUA_Achr10G23570_001	2.99597	3.83427	2.84469	0.823938	1.2624	0.831663	3.235	0.983	-1.7185	2.00049e-06	Y5576_ARATH Probable receptor-like serine/threonine-protein kinase At5g57670 OS=Arabidopsis thaliana GN=At5g57670 PE=2 SV=1	hypothetical protein SORBIDRAFT_06g031130 [Sorghum bicolor]	hypothetical protein SORBIDRAFT_06g031130 [Sorghum bicolor]
GSMUA_Achr10G23600_001	0.710215	0	0.331846	5.5546	6.18102	8.3904	0.357	6.719	4.23425	1.27582e-14	IAA33_ARATH Auxin-responsive protein IAA33 OS=Arabidopsis thaliana GN=IAA33 PE=2 SV=1	auxin-responsive protein IAA33 [Vitis vinifera]	PREDICTED: auxin-responsive protein IAA33 [Vitis vinifera]
GSMUA_Achr10G23660_001	2.06286	1.70715	2.69574	0.712168	0.698577	0.325466	2.165	0.589	-1.87803	0.00017694	U78D2_ARATH UDP-glycosyltransferase 78D2 OS=Arabidopsis thaliana GN=UGT78D2 PE=2 SV=1	UDP-glucoronosyl/UDP-glucosyl transferase family protein [Arabidopsis lyrata subsp. lyrata]	UDP-glucoronosyl/UDP-glucosyl transferase family protein [Arabidopsis lyrata subsp. lyrata]
GSMUA_Achr10G23760_001	58.9845	60.245	63.5868	190.936	196.211	198.31	60.949	195.162	1.679	1.17178e-262	TPS9_ARATH Probable alpha,alpha-trehalose-phosphate synthase [UDP-forming] 9 OS=Arabidopsis thaliana GN=TPS9 PE=1 SV=1	hypothetical protein OsI_09233 [Oryza sativa Indica Group]	hypothetical protein OsI_09233 [Oryza sativa Indica Group]
GSMUA_Achr10G23780_001	29.1859	27.4253	30.0598	0.626698	0.233662	0.421368	28.9	0.437	-6.04729	1.89037e-161	NA	unnamed protein product [Oryza sativa Japonica Group]	unnamed protein product [Oryza sativa Japonica Group]
GSMUA_Achr10G23840_001	31.4889	26.7811	29.7975	13.8124	17.0633	11.6011	29.366	14.169	-1.05141	6.25893e-12	GAE1_ARATH UDP-glucuronate 4-epimerase 1 OS=Arabidopsis thaliana GN=GAE1 PE=1 SV=1	LOC732831 [Zea mays]	LOC732831 [Zea mays]
GSMUA_Achr10G23900_001	3.94921	3.89123	3.76153	1.26322	1.77816	1.85766	3.877	1.643	-1.23861	2.10277e-11	FRAY2_DICDI Serine/threonine-protein kinase fray2 OS=Dictyostelium discoideum GN=fray2 PE=3 SV=1	Serine/threonine protein kinase [Medicago truncatula]	Serine/threonine protein kinase [Medicago truncatula]
GSMUA_Achr10G23990_001	3.26781	2.27966	2.16867	10.0778	8.37483	11.2388	2.582	9.907	1.93996	6.08038e-14	HCT_TOBAC Hydroxycinnamoyl-Coenzyme A shikimate/quinate hydroxycinnamoyltransferase OS=Nicotiana tabacum GN=HCT PE=1 SV=1	Os04g0500700 [Oryza sativa Japonica Group]	Os04g0500700 [Oryza sativa Japonica Group]
GSMUA_Achr10G24010_001	44.4409	44.5391	44.3253	125.668	131.361	124.584	44.445	127.214	1.51716	9.99006e-146	P2C60_ARATH Probable protein phosphatase 2C 60 OS=Arabidopsis thaliana GN=At4g31860 PE=2 SV=1	protein phosphatase 2c, putative [Ricinus communis]	protein phosphatase 2c, putative [Ricinus communis]
GSMUA_Achr10G24020_001	34.5352	36.591	33.2002	6.03908	6.72487	6.03338	34.785	6.276	-2.47055	1.00233e-108	GRPE_THEEB Protein grpE OS=Thermosynechococcus elongatus (strain BP-1) GN=grpE PE=3 SV=1	protein grpE-like [Glycine max]	PREDICTED: protein grpE-like [Glycine max]
GSMUA_Achr10G24040_001	1.90681	1.78449	2.43808	0.597022	0.662134	1.08591	2.053	0.792	-1.37416	0.00390926	PLDA1_ORYSJ Phospholipase D alpha 1 OS=Oryza sativa subsp. japonica GN=PLD1 PE=1 SV=2	hypothetical protein SORBIDRAFT_02g024910 [Sorghum bicolor]	hypothetical protein SORBIDRAFT_02g024910 [Sorghum bicolor]
GSMUA_Achr10G24060_001	5.34035	4.93677	6.41878	0.0965665	0.168463	0.350944	5.575	0.215	-4.69656	1.13193e-24	CIPK6_ORYSJ CBL-interacting protein kinase 6 OS=Oryza sativa subsp. japonica GN=CIPK6 PE=2 SV=1	hypothetical protein OsI_29380 [Oryza sativa Indica Group]	hypothetical protein OsI_29380 [Oryza sativa Indica Group]
GSMUA_Achr10G24070_001	3.04098	1.83105	2.61425	0.251178	0	0.230748	2.505	0.171	-3.87274	7.80153e-08	CIPKP_ARATH CBL-interacting serine/threonine-protein kinase 25 OS=Arabidopsis thaliana GN=CIPK25 PE=2 SV=1	CBL-interacting serine/threonine-protein kinase 5-like [Cucumis sativus]	PREDICTED: CBL-interacting serine/threonine-protein kinase 5-like [Cucumis sativus]
GSMUA_Achr10G24120_001	37.4031	34.2231	38.1616	16.0764	19.9123	17.7756	36.606	17.931	-1.02962	4.84681e-25	NA	uncharacterized protein LOC100828474 [Brachypodium distachyon]	PREDICTED: uncharacterized protein LOC100828474 [Brachypodium distachyon]
GSMUA_Achr10G24140_001	10.5885	10.3538	9.84177	20.0096	21.133	24.267	10.271	21.813	1.08661	3.92036e-10	GOS11_ARATH Golgi SNAP receptor complex member 1-1 OS=Arabidopsis thaliana GN=GOS11 PE=2 SV=1	Os08g0440000 [Oryza sativa Japonica Group]	Os08g0440000 [Oryza sativa Japonica Group]
GSMUA_Achr10G24410_001	261.943	253.07	274.789	44.7821	43.2536	43.0351	263.277	43.7	-2.59088	4.97084e-275	ATPD_TOBAC ATP synthase delta chain, chloroplastic OS=Nicotiana tabacum GN=ATPD PE=2 SV=1	ATP synthase delta chain, chloroplastic-like [Solanum lycopersicum]	PREDICTED: ATP synthase delta chain, chloroplastic-like [Solanum lycopersicum]
GSMUA_Achr10G24450_001	4.62621	4.12613	2.66241	80.5854	92.1153	83.3984	3.815	85.376	4.48408	8.9744e-91	NA	NA	NA
GSMUA_Achr10G24480_001	76.6581	72.099	78.4107	27.3962	31.5012	33.6721	75.733	30.867	-1.29486	1.27646e-14	NA	conserved hypothetical protein [Ricinus communis]	conserved hypothetical protein [Ricinus communis]
GSMUA_Achr10G24550_001	29.9945	25.4477	29.8452	9.41898	12.513	11.1506	28.439	11.038	-1.36539	7.34955e-13	RK29_MAIZE 50S ribosomal protein L29, chloroplastic OS=Zea mays GN=RPL29 PE=2 SV=1	50S ribosomal protein L29, chloroplastic-like [Vitis vinifera]	PREDICTED: 50S ribosomal protein L29, chloroplastic-like [Vitis vinifera]
GSMUA_Achr10G24600_001	124.991	120.518	113.345	13.3468	10.2732	14.789	119.628	12.813	-3.22287	4.08511e-128	CBBY_RHOCA Protein CbbY OS=Rhodobacter capsulatus GN=cbbY PE=3 SV=1	predicted protein [Hordeum vulgare subsp. vulgare]	predicted protein [Hordeum vulgare subsp. vulgare]
GSMUA_Achr10G24610_001	218.874	250.408	261.982	37.8777	33.0812	29.5564	243.765	33.515	-2.86261	3.15602e-95	NA	protein CbbY, chromosomal-like isoform 2 [Brachypodium distachyon]	PREDICTED: protein CbbY, chromosomal-like isoform 2 [Brachypodium distachyon]
GSMUA_Achr10G24630_001	2.96593	2.93782	1.8157	0.253552	0	0.237777	2.583	0.174	-3.89189	0.00011802	NA	uncharacterized protein LOC100259041 [Vitis vinifera]	PREDICTED: uncharacterized protein LOC100259041 [Vitis vinifera]
GSMUA_Achr10G24650_001	1.59025	0.414133	0.854756	5.01111	3.97734	6.67047	0.963	5.23	2.4412	1.30404e-05	NA	uncharacterized protein LOC100845089 [Brachypodium distachyon]	PREDICTED: uncharacterized protein LOC100845089 [Brachypodium distachyon]
GSMUA_Achr10G24710_001	19.6983	19.514	20.8342	4.98352	7.34336	6.54249	20.025	6.3	-1.66838	1.96057e-24	NA	hypothetical protein PRUPE_ppa009241mg [Prunus persica]	hypothetical protein PRUPE_ppa009241mg [Prunus persica]
GSMUA_Achr10G24740_001	18.1506	20.464	18.1551	38.4389	41.8111	38.3436	18.933	39.541	1.06245	1.62362e-16	14336_SOLLC 14-3-3 protein 6 OS=Solanum lycopersicum GN=TFT6 PE=2 SV=2	14-3-3 protein [Nicotiana tabacum]	14-3-3 protein [Nicotiana tabacum]
GSMUA_Achr10G24770_001	18.8354	19.3976	19.786	6.59058	6.54805	6.75058	19.35	6.64	-1.54308	6.09013e-46	SCAI_HUMAN Protein SCAI OS=Homo sapiens GN=SCAI PE=1 SV=2	hypothetical protein PRUPE_ppa003080mg [Prunus persica]	hypothetical protein PRUPE_ppa003080mg [Prunus persica]
GSMUA_Achr10G24780_001	40.2393	39.3014	44.5978	15.9216	14.6013	15.5499	41.39	15.368	-1.42935	1.04543e-17	NA	predicted protein [Hordeum vulgare subsp. vulgare]	predicted protein [Hordeum vulgare subsp. vulgare]
GSMUA_Achr10G24810_001	369.55	375.345	377.059	143.949	143.282	149.089	373.995	145.45	-1.3625	1.41338e-136	HOX20_ORYSJ Homeobox-leucine zipper protein HOX20 OS=Oryza sativa subsp. japonica GN=HOX20 PE=2 SV=1	Os09g0470500 [Oryza sativa Japonica Group]	Os09g0470500 [Oryza sativa Japonica Group]
GSMUA_Achr10G24820_001	25.5329	23.3037	24.2437	4.04997	3.56387	3.92901	24.37	3.858	-2.65918	1.55811e-75	SOT1_SPIOL 2-oxoglutarate/malate translocator, chloroplastic OS=Spinacia oleracea GN=SODIT1 PE=1 SV=1	2-oxoglutarate/malate translocator, chloroplast precursor, putative [Ricinus communis]	2-oxoglutarate/malate translocator, chloroplast precursor, putative [Ricinus communis]
GSMUA_Achr10G24830_001	31.0806	22.0313	24.452	0.913981	3.69887	3.78681	25.865	2.81	-3.20236	9.24344e-09	NA	unknown [Medicago truncatula]	unknown [Medicago truncatula]
GSMUA_Achr10G24910_001	1.96214	1.63009	1.81907	0.575083	0.726873	0.307341	1.814	0.546	-1.7322	4.75424e-08	R13L1_ARATH Putative disease resistance RPP13-like protein 1 OS=Arabidopsis thaliana GN=RPPL1 PE=2 SV=1	hypothetical protein SORBIDRAFT_01g015900 [Sorghum bicolor]	hypothetical protein SORBIDRAFT_01g015900 [Sorghum bicolor]
GSMUA_Achr10G24920_001	1.44169	2.19709	1.8623	0	0	0.0403451	1.844	0.023	-6.32506	6.04231e-25	R13L1_ARATH Putative disease resistance RPP13-like protein 1 OS=Arabidopsis thaliana GN=RPPL1 PE=2 SV=1	hypothetical protein SORBIDRAFT_01g015900 [Sorghum bicolor]	hypothetical protein SORBIDRAFT_01g015900 [Sorghum bicolor]
GSMUA_Achr10G24940_001	9.64135	8.94027	8.46305	2.48422	2.36756	2.35215	9.025	2.411	-1.9043	5.99139e-64	R13L1_ARATH Putative disease resistance RPP13-like protein 1 OS=Arabidopsis thaliana GN=RPPL1 PE=2 SV=1	hypothetical protein SORBIDRAFT_01g015900 [Sorghum bicolor]	hypothetical protein SORBIDRAFT_01g015900 [Sorghum bicolor]
GSMUA_Achr10G24980_001	25.6976	24.4805	22.76	5.21596	4.6539	3.70585	24.323	4.535	-2.42315	7.60878e-55	PUP3_ARATH Purine permease 3 OS=Arabidopsis thaliana GN=PUP3 PE=2 SV=1	predicted protein [Hordeum vulgare subsp. vulgare]	predicted protein [Hordeum vulgare subsp. vulgare]
GSMUA_Achr10G25020_001	6.01653	6.27216	8.39643	2.85946	3.06902	4.05645	6.905	3.338	-1.04866	1.58923e-05	DYR_SCHPO Dihydrofolate reductase OS=Schizosaccharomyces pombe (strain 972 / ATCC 24843) GN=dfr1 PE=2 SV=2	Os04g0450100 [Oryza sativa Japonica Group]	Os04g0450100 [Oryza sativa Japonica Group]
GSMUA_Achr10G25050_001	15.7276	17.211	19.1541	2.29894	3.06248	0.502613	17.374	1.965	-3.14433	1.12121e-20	DNAJ_METTE Chaperone protein DnaJ OS=Methanosarcina thermophila GN=dnaJ PE=3 SV=1	hypothetical protein SORBIDRAFT_04g033890 [Sorghum bicolor]	hypothetical protein SORBIDRAFT_04g033890 [Sorghum bicolor]
GSMUA_Achr10G25060_001	8.84967	9.40106	8.99016	24.1927	24.8234	23.6675	9.09	24.238	1.41492	1.20498e-43	G6PI_NOSP7 Glucose-6-phosphate isomerase OS=Nostoc punctiforme (strain ATCC 29133 / PCC 73102) GN=pgi PE=3 SV=1	glucose-6-phosphate isomerase isoform 1 [Vitis vinifera]	PREDICTED: glucose-6-phosphate isomerase isoform 1 [Vitis vinifera]
GSMUA_Achr10G25070_001	587.328	572.433	549.785	239.186	207.279	207.289	569.859	217.928	-1.38675	1.0949e-149	M2OM_MOUSE Mitochondrial 2-oxoglutarate/malate carrier protein OS=Mus musculus GN=Slc25a11 PE=1 SV=3	predicted protein [Hordeum vulgare subsp. vulgare]	predicted protein [Hordeum vulgare subsp. vulgare]
GSMUA_Achr10G25110_001	28.1111	30.7298	30.0599	10.7671	10.2348	8.88267	29.644	9.972	-1.57179	3.70604e-51	AMP1D_ARATH Methionine aminopeptidase 1D, chloroplastic/mitochondrial OS=Arabidopsis thaliana GN=MAP1D PE=2 SV=1	methionine aminopeptidase 1D, chloroplastic/mitochondrial [Vitis vinifera]	PREDICTED: methionine aminopeptidase 1D, chloroplastic/mitochondrial [Vitis vinifera]
GSMUA_Achr10G25160_001	116.116	116.024	118.163	34.607	38.8015	35.6248	116.778	36.354	-1.68358	3.16469e-219	P2C12_ARATH Probable protein phosphatase 2C 12 OS=Arabidopsis thaliana GN=At1g47380 PE=2 SV=1	hypothetical protein VITISV_023178 [Vitis vinifera]	hypothetical protein VITISV_023178 [Vitis vinifera]
GSMUA_Achr10G25180_001	0.595174	0.86422	0.728289	3.23033	3.31821	4.79872	0.739	3.792	2.35931	6.94507e-09	FUT1_ARATH Galactoside 2-alpha-L-fucosyltransferase OS=Arabidopsis thaliana GN=FUT1 PE=2 SV=2	unnamed protein product [Vitis vinifera]	unnamed protein product [Vitis vinifera]
GSMUA_Achr10G25240_001	2.97451	1.80844	2.41548	32.5085	25.4788	31.5299	2.409	29.849	3.63118	1.40188e-49	FLS_CITUN Flavonol synthase/flavanone 3-hydroxylase OS=Citrus unshiu GN=FLS PE=1 SV=1	flavonol synthase [Narcissus tazetta]	flavonol synthase [Narcissus tazetta]
GSMUA_Achr10G25330_001	54.9886	53.7622	56.1084	24.327	22.2057	22.2953	54.963	22.953	-1.25978	4.33508e-27	YUGF_BACSU Uncharacterized hydrolase yugF OS=Bacillus subtilis GN=yugF PE=3 SV=1	uncharacterized hydrolase YugF-like [Fragaria vesca subsp. vesca]	PREDICTED: uncharacterized hydrolase YugF-like [Fragaria vesca subsp. vesca]
GSMUA_Achr10G25410_001	134.825	138.507	133.966	18.8611	19.2369	20.9095	135.776	19.679	-2.7865	0	NA	phosphoenolpyruvate carboxylase 1 [Gossypium hirsutum]	phosphoenolpyruvate carboxylase 1 [Gossypium hirsutum]
GSMUA_Achr10G25500_001	4.30194	4.32953	3.76194	0.167434	0.072982	0.22731	4.141	0.166	-4.64072	6.0877e-21	NEP2_NEPGR Aspartic proteinase nepenthesin-2 OS=Nepenthes gracilis GN=nep2 PE=1 SV=1	Os01g0140100 [Oryza sativa Japonica Group]	Os01g0140100 [Oryza sativa Japonica Group]
GSMUA_Achr10G25530_001	1.28843	0.271904	0.834834	1.15447	2.08119	1.90807	0.808	1.725	1.09417	0.0373488	FAFL_ARATH Protein FAF-like, chloroplastic OS=Arabidopsis thaliana GN=At5g22090 PE=2 SV=1	Os03g0705800 [Oryza sativa Japonica Group]	Os03g0705800 [Oryza sativa Japonica Group]
GSMUA_Achr10G25540_001	63.0042	64.8279	66.2245	192.068	194.893	199.094	64.696	195.362	1.5944	4.2515e-182	M3K1_ARATH Mitogen-activated protein kinase kinase kinase 1 OS=Arabidopsis thaliana GN=MEKK1 PE=1 SV=2	uncharacterized protein LOC100279294 [Zea mays]	uncharacterized protein LOC100279294 [Zea mays]
GSMUA_Achr10G25600_001	29.7681	26.0174	26.1426	11.3858	11.2019	11.1566	27.319	11.258	-1.27895	1.60654e-33	NA	expressed protein [Oryza sativa Japonica Group]	expressed protein [Oryza sativa Japonica Group]
GSMUA_Achr10G25740_001	15.6618	15.291	17.8665	29.2839	37.8305	35.5463	16.283	34.23	1.07189	3.23243e-12	TRL12_ORYSJ Thioredoxin-like 1-2, chloroplastic OS=Oryza sativa subsp. japonica GN=Os03g0326500 PE=2 SV=1	hypothetical protein PRUPE_ppa009711mg [Prunus persica]	hypothetical protein PRUPE_ppa009711mg [Prunus persica]
GSMUA_Achr10G25750_001	22.2978	23.6685	22.7375	3.05645	2.13231	3.34726	22.911	2.855	-3.00448	2.31779e-103	MDHP_ARATH Malate dehydrogenase, chloroplastic OS=Arabidopsis thaliana GN=At3g47520 PE=1 SV=1	malate dehydrogenase, chloroplastic [Vitis vinifera]	PREDICTED: malate dehydrogenase, chloroplastic [Vitis vinifera]
GSMUA_Achr10G25790_001	57.7333	62.0928	63.9154	10.5016	9.96851	9.37113	61.257	9.957	-2.62109	1.7927e-198	Y8359_ORYSJ Uncharacterized protein Os08g0359500 OS=Oryza sativa subsp. japonica GN=Os08g0359500 PE=2 SV=1	unnamed protein product [Vitis vinifera]	unnamed protein product [Vitis vinifera]
GSMUA_Achr10G25800_001	0.184991	0.599962	0.61617	0.116048	0	0	0.477	0.049	-3.28314	0.0303513	Y4967_ARATH Uncharacterized oxidoreductase At4g09670 OS=Arabidopsis thaliana GN=At4g09670 PE=1 SV=1	predicted protein [Hordeum vulgare subsp. vulgare]	predicted protein [Hordeum vulgare subsp. vulgare]
GSMUA_Achr10G25850_001	0.584333	0.72705	0.566049	1.68973	1.39867	1.77616	0.636	1.632	1.35954	3.81276e-11	NA	unnamed protein product [Vitis vinifera]	unnamed protein product [Vitis vinifera]
GSMUA_Achr10G25860_001	23.1097	20.8998	22.9039	4.61362	5.37037	6.21114	22.314	5.408	-2.04478	4.79866e-39	TAF9_MOUSE Transcription initiation factor TFIID subunit 9 OS=Mus musculus GN=Taf9 PE=2 SV=1	Transcription initiation factor IID, 31kD subunit family protein, expressed [Oryza sativa Japonica Group]	Transcription initiation factor IID, 31kD subunit family protein, expressed [Oryza sativa Japonica Group]
GSMUA_Achr10G25880_001	3.73878	4.10751	5.7433	27.2935	26.5569	25.4294	4.54	26.437	2.54179	1.46732e-49	PER15_IPOBA Peroxidase 15 OS=Ipomoea batatas GN=pod PE=1 SV=1	Peroxidase 53 precursor, putative [Ricinus communis]	Peroxidase 53 precursor, putative [Ricinus communis]
GSMUA_Achr10G25910_001	4.63165	5.037	5.33653	24.397	25.1451	27.2436	5.012	25.605	2.35297	3.1968e-113	MA657_ARATH 65-kDa microtubule-associated protein 7 OS=Arabidopsis thaliana GN=MAP65-7 PE=2 SV=1	Unknown protein [Oryza sativa Japonica Group]	Unknown protein [Oryza sativa Japonica Group]
GSMUA_Achr10G26030_001	68.4303	75.0099	76.9755	182.631	166.733	178.952	73.482	176.115	1.26105	8.00451e-31	NA	predicted protein [Hordeum vulgare subsp. vulgare]	predicted protein [Hordeum vulgare subsp. vulgare]
GSMUA_Achr10G26040_001	45.591	46.158	46.9873	108.67	118.673	111.223	46.255	112.865	1.28692	1.8103e-28	CC130_BOVIN Coiled-coil domain-containing protein 130 OS=Bos taurus GN=CCDC130 PE=2 SV=1	predicted protein [Arabidopsis lyrata subsp. lyrata]	predicted protein [Arabidopsis lyrata subsp. lyrata]
GSMUA_Achr10G26060_001	4.27966	4.8851	3.92512	1.02771	1.78482	1.6182	4.373	1.487	-1.55622	2.04234e-08	GEMI2_XENLA Gem-associated protein 2 OS=Xenopus laevis GN=gemin2 PE=1 SV=1	unnamed protein product [Vitis vinifera]	unnamed protein product [Vitis vinifera]
GSMUA_Achr10G26160_001	63.1818	67.8029	75.3727	20.4014	20.0092	20.8279	68.796	20.423	-1.75213	1.82811e-33	GLK1_ORYSJ Probable transcription factor GLK1 OS=Oryza sativa subsp. japonica GN=GLK1 PE=2 SV=1	putative transcription factor OsGLK1 [Oryza sativa Indica Group]	putative transcription factor OsGLK1 [Oryza sativa Indica Group]
GSMUA_Achr10G26220_001	5.16732	4.43695	5.01355	11.5156	10.3088	10.6891	4.883	10.848	1.15159	6.0146e-08	SINA3_ARATH E3 ubiquitin-protein ligase SINAT3 OS=Arabidopsis thaliana GN=SINAT3 PE=2 SV=1	E3 ubiquitin-protein ligase SINAT4-like [Fragaria vesca subsp. vesca]	PREDICTED: E3 ubiquitin-protein ligase SINAT4-like [Fragaria vesca subsp. vesca]
GSMUA_Achr10G26230_001	25.9048	26.3593	25.8899	9.05454	9.46123	7.22197	26.061	8.589	-1.60133	3.18925e-48	Y4920_ARATH Uncharacterized protein At4g37920, chloroplastic OS=Arabidopsis thaliana GN=At4g37920 PE=1 SV=2	uncharacterized protein At4g37920, chloroplastic [Vitis vinifera]	PREDICTED: uncharacterized protein At4g37920, chloroplastic [Vitis vinifera]
GSMUA_Achr10G26240_001	17.1589	28.8911	35.9776	13.6065	10.7041	5.481	27.353	9.941	-1.46024	0.00290014	NA	NA	NA
GSMUA_Achr10G26250_001	7.83484	8.03076	9.16254	25.8447	27.594	24.4524	8.353	25.974	1.6367	4.1648e-32	GDL62_ARATH GDSL esterase/lipase At4g10955 OS=Arabidopsis thaliana GN=At4g10955 PE=2 SV=1	Os02g0286200 [Oryza sativa Japonica Group]	Os02g0286200 [Oryza sativa Japonica Group]
GSMUA_Achr10G26330_001	2.13749	3.58626	4.06214	1.56172	0.582893	1.89995	3.272	1.358	-1.26869	0.02327	IF2A_YEAST Eukaryotic translation initiation factor 2 subunit alpha OS=Saccharomyces cerevisiae (strain ATCC 204508 / S288c) GN=SUI2 PE=1 SV=1	eukaryotic translation initiation factor 2 subunit alpha [Vitis vinifera]	PREDICTED: eukaryotic translation initiation factor 2 subunit alpha [Vitis vinifera]
GSMUA_Achr10G26340_001	16.4148	15.8766	15.5772	3.70219	4.65066	3.61942	15.966	4.001	-1.99657	2.60049e-23	BH068_ARATH Transcription factor bHLH68 OS=Arabidopsis thaliana GN=BHLH68 PE=2 SV=2	hypothetical protein VITISV_041271 [Vitis vinifera]	hypothetical protein VITISV_041271 [Vitis vinifera]
GSMUA_Achr10G26390_001	11.6492	13.2405	10.9702	67.037	70.8847	70.4393	11.963	69.464	2.53769	2.97933e-240	NYC1_ORYSJ Probable chlorophyll(ide) b reductase NYC1, chloroplastic OS=Oryza sativa subsp. japonica GN=NYC1 PE=1 SV=1	probable chlorophyll(ide) b reductase NYC1, chloroplastic [Vitis vinifera]	PREDICTED: probable chlorophyll(ide) b reductase NYC1, chloroplastic [Vitis vinifera]
GSMUA_Achr10G26400_001	2.45163	2.49631	1.96146	25.3003	29.1281	21.078	2.313	25.179	3.44438	3.32601e-36	RL371_ARATH 60S ribosomal protein L37-1 OS=Arabidopsis thaliana GN=RPL37A PE=2 SV=1	unnamed protein product [Vitis vinifera]	unnamed protein product [Vitis vinifera]
GSMUA_Achr10G26440_001	12.2863	5.99959	11.5623	2.01289	1.48195	1.54796	9.959	1.691	-2.55812	1.4347e-05	ATL68_ARATH RING-H2 finger protein ATL68 OS=Arabidopsis thaliana GN=ATL68 PE=2 SV=1	unnamed protein product [Vitis vinifera]	unnamed protein product [Vitis vinifera]
GSMUA_Achr10G26450_001	14.5846	13.3193	14.4682	0	0	0	14.134	0.01	-10.465	1.35026e-94	ALMT9_ARATH Aluminum-activated malate transporter 9 OS=Arabidopsis thaliana GN=ALMT9 PE=2 SV=1	hypothetical protein OsI_00940 [Oryza sativa Indica Group]	hypothetical protein OsI_00940 [Oryza sativa Indica Group]
GSMUA_Achr10G26470_001	14.5133	12.2116	14.1299	1.50737	3.29202	1.86949	13.628	2.233	-2.60952	8.17605e-41	NA	hypothetical protein SORBIDRAFT_03g001380 [Sorghum bicolor]	hypothetical protein SORBIDRAFT_03g001380 [Sorghum bicolor]
GSMUA_Achr10G26520_001	2.97591	3.43422	3.33988	1.52951	1.54031	1.74863	3.26	1.616	-1.01244	2.53017e-08	NEDD1_BOVIN Protein NEDD1 OS=Bos taurus GN=NEDD1 PE=2 SV=1	uncharacterized protein LOC100824848 [Brachypodium distachyon]	PREDICTED: uncharacterized protein LOC100824848 [Brachypodium distachyon]
GSMUA_Achr10G26580_001	8.58733	7.36645	8.7411	2.97119	4.18476	3.55515	8.242	3.58	-1.20303	5.22565e-08	TECR_DICDI Trans-2,3-enoyl-CoA reductase OS=Dictyostelium discoideum GN=gpsn2 PE=3 SV=1	trans-2-enoyl-CoA reductase [Gossypium hirsutum]	trans-2-enoyl-CoA reductase [Gossypium hirsutum]
GSMUA_Achr10G26670_001	264.839	292.494	308.217	59.3014	60.6008	54.5193	288.527	58.151	-2.31083	4.60739e-101	NA	hypothetical protein PRUPE_ppa013648mg [Prunus persica]	hypothetical protein PRUPE_ppa013648mg [Prunus persica]
GSMUA_Achr10G26720_001	24.496	25.3899	24.0296	100.943	97.8886	104.616	24.649	101.159	2.03702	2.91163e-307	ODO1_DICDI 2-oxoglutarate dehydrogenase, mitochondrial OS=Dictyostelium discoideum GN=ogdh PE=3 SV=1	hypothetical protein SORBIDRAFT_06g013940 [Sorghum bicolor]	hypothetical protein SORBIDRAFT_06g013940 [Sorghum bicolor]
GSMUA_Achr10G26750_001	2.65408	1.64013	1.49003	8.65606	8.85017	8.85818	1.938	8.798	2.18261	2.27231e-14	ACT2_ORYSJ Actin-2 OS=Oryza sativa subsp. japonica GN=ACT2 PE=2 SV=1	actine [Elaeis guineensis]	actine [Elaeis guineensis]
GSMUA_Achr10G26770_001	0.271463	1.29282	0	2.98818	1.50533	3.57478	0.531	2.699	2.34564	0.0160497	NA	unnamed protein product [Vitis vinifera]	unnamed protein product [Vitis vinifera]
GSMUA_Achr10G26780_001	20.0209	18.4262	20.8985	164.303	167.97	160.001	19.792	164.101	3.05159	1.48343e-306	MGLL_HUMAN Monoglyceride lipase OS=Homo sapiens GN=MGLL PE=1 SV=2	monoglyceride lipase-like [Brachypodium distachyon]	PREDICTED: monoglyceride lipase-like [Brachypodium distachyon]
GSMUA_Achr10G26880_001	49.4582	46.2234	49.2283	16.9408	24.2798	16.3105	48.313	19.187	-1.33228	1.29199e-29	COL16_ARATH Zinc finger protein CONSTANS-LIKE 16 OS=Arabidopsis thaliana GN=COL16 PE=2 SV=2	CCT motif family protein, expressed [Oryza sativa Japonica Group]	CCT motif family protein, expressed [Oryza sativa Japonica Group]
GSMUA_Achr10G26930_001	34.3966	35.3549	34.3909	10.8505	12.5073	12.6443	34.724	12.011	-1.53158	4.77818e-118	HSP90_THEPA Heat shock protein 90 OS=Theileria parva GN=TP02_0244 PE=2 SV=2	endoplasmin homolog [Vitis vinifera]	PREDICTED: endoplasmin homolog [Vitis vinifera]
GSMUA_Achr10G26960_001	15.7835	18.9634	17.0541	58.4753	73.8177	75.2427	17.277	69.189	2.00169	8.06245e-26	NA	uncharacterized protein LOC100783158 [Glycine max]	PREDICTED: uncharacterized protein LOC100783158 [Glycine max]
GSMUA_Achr10G26970_001	41.112	38.1578	40.1272	122.423	117.411	123.915	39.809	121.26	1.60694	1.56423e-100	PLDA1_ORYSJ Phospholipase D alpha 1 OS=Oryza sativa subsp. japonica GN=PLD1 PE=1 SV=2	phospholipase D alpha 1-like [Brachypodium distachyon]	PREDICTED: phospholipase D alpha 1-like [Brachypodium distachyon]
GSMUA_Achr10G26980_001	20.8034	21.9865	21.5614	69.9288	63.7769	65.641	21.46	66.459	1.63081	8.53755e-57	PLDA1_MAIZE Phospholipase D alpha 1 OS=Zea mays GN=PLD1 PE=2 SV=1	phospholipase D family protein [Zea mays]	phospholipase D family protein [Zea mays]
GSMUA_Achr10G27000_001	5.1888	4.75881	5.3964	1.11482	0.822242	1.52547	5.125	1.164	-2.13846	4.04859e-15	SPX1_ORYSJ SPX domain-containing protein 1 OS=Oryza sativa subsp. japonica GN=SPX1 PE=2 SV=1	Os06g0603600 [Oryza sativa Japonica Group]	Os06g0603600 [Oryza sativa Japonica Group]
GSMUA_Achr10G27010_001	21.2904	22.9442	24.482	48.4579	47.197	44.6624	22.916	46.782	1.0296	6.89799e-45	HMOX1_ORYSJ Heme oxygenase 1, chloroplastic OS=Oryza sativa subsp. japonica GN=HO1 PE=2 SV=1	predicted protein [Hordeum vulgare subsp. vulgare]	predicted protein [Hordeum vulgare subsp. vulgare]
GSMUA_Achr10G27020_001	0	0	0	13.6428	13.9394	16.381	0.01	14.664	10.5181	5.97397e-36	EGC_CITJA EG45-like domain containing protein OS=Citrus jambhiri GN=CjBAp12 PE=1 SV=1	unnamed protein product [Vitis vinifera]	unnamed protein product [Vitis vinifera]
GSMUA_Achr10G27050_001	2.93068	1.79725	1.2031	4.65303	3.54859	5.25459	1.987	4.495	1.17773	0.00128761	HY5_ARATH Transcription factor HY5 OS=Arabidopsis thaliana GN=HY5 PE=1 SV=1	putative bZIP protein HY5 [Oryza sativa Japonica Group]	putative bZIP protein HY5 [Oryza sativa Japonica Group]
GSMUA_Achr10G27110_001	9.04978	8.93785	8.03051	22.4142	20.5656	18.9646	8.683	20.658	1.25044	9.84037e-22	ANM42_ORYSJ Probable protein arginine N-methyltransferase 4.2 OS=Oryza sativa subsp. japonica GN=PRMT4.2 PE=2 SV=1	Os06g0142800 [Oryza sativa Japonica Group]	Os06g0142800 [Oryza sativa Japonica Group]
GSMUA_Achr10G27150_001	40.7785	38.1365	37.7968	4.04676	4.91625	3.34228	38.914	4.112	-3.24238	1.29524e-160	HBPL1_ARATH Heme-binding-like protein At3g10130, chloroplastic OS=Arabidopsis thaliana GN=At3g10130 PE=1 SV=1	hypothetical protein OsI_23588 [Oryza sativa Indica Group]	hypothetical protein OsI_23588 [Oryza sativa Indica Group]
GSMUA_Achr10G27190_001	7.28913	5.6079	8.46244	1.84494	4.37249	4.07113	7.13	3.44	-1.05149	0.00530629	SODF_NICPL Superoxide dismutase [Fe], chloroplastic (Fragment) OS=Nicotiana plumbaginifolia GN=SODB PE=2 SV=1	Fe-superoxide dismutase [Gymnadenia conopsea]	Fe-superoxide dismutase [Gymnadenia conopsea]
GSMUA_Achr10G27220_001	5.76015	8.12837	6.13122	1.84009	3.48762	1.20477	6.683	2.187	-1.61154	3.59442e-05	SODF_NICPL Superoxide dismutase [Fe], chloroplastic (Fragment) OS=Nicotiana plumbaginifolia GN=SODB PE=2 SV=1	Fe-superoxide dismutase [Gymnadenia conopsea]	Fe-superoxide dismutase [Gymnadenia conopsea]
GSMUA_Achr10G27240_001	14.6255	8.53961	12.6052	3.7524	4.53179	3.83603	11.933	4.05	-1.55896	0.0149879	NA	NA	NA
GSMUA_Achr10G27270_001	22.3358	23.2085	21.8516	86.6245	89.8984	81.7247	22.475	86.093	1.93757	7.00144e-114	NA	uncharacterized protein LOC100262887 isoform 2 [Vitis vinifera]	PREDICTED: uncharacterized protein LOC100262887 isoform 2 [Vitis vinifera]
GSMUA_Achr10G27330_001	22.4364	22.6264	21.2832	50.5562	50.3656	51.3302	22.125	50.761	1.19804	5.46797e-82	GIGAN_ORYSJ Protein GIGANTEA OS=Oryza sativa subsp. japonica GN=GI PE=2 SV=2	TPA_inf: gigantea 1A [Zea mays]	TPA_inf: gigantea 1A [Zea mays]
GSMUA_Achr10G27380_001	0	0	0	118.243	116.661	125.186	0.01	120.04	13.5512	0	C86B1_ARATH Cytochrome P450 86B1 OS=Arabidopsis thaliana GN=CYP86B1 PE=2 SV=1	cytochrome P450 86B1 [Vitis vinifera]	PREDICTED: cytochrome P450 86B1 [Vitis vinifera]
GSMUA_Achr10G27470_001	111.913	108.248	125.96	18.2945	21.4931	21.7404	115.384	20.519	-2.49141	3.72395e-104	YWKD_BACSU Uncharacterized protein ywkD OS=Bacillus subtilis GN=ywkD PE=4 SV=1	uncharacterized protein LOC101262831 isoform 1 [Solanum lycopersicum]	PREDICTED: uncharacterized protein LOC101262831 isoform 1 [Solanum lycopersicum]
GSMUA_Achr10G27520_001	2.15243	2.00469	2.55119	0.412099	0.137967	0.375333	2.246	0.318	-2.82026	6.63344e-09	C90D2_ORYSJ Cytochrome P450 90D2 OS=Oryza sativa subsp. japonica GN=CYP90D2 PE=1 SV=1	predicted protein [Hordeum vulgare subsp. vulgare]	predicted protein [Hordeum vulgare subsp. vulgare]
GSMUA_Achr10G27540_001	7.62359	9.04779	8.01934	0.63318	0.457969	0.913577	8.24	0.678	-3.60329	8.85687e-34	MCFB_DICDI Mitochondrial substrate carrier family protein B OS=Dictyostelium discoideum GN=mcfB PE=3 SV=1	mitochondrial substrate carrier family protein [Arabidopsis lyrata subsp. lyrata]	mitochondrial substrate carrier family protein [Arabidopsis lyrata subsp. lyrata]
GSMUA_Achr10G27590_001	2.20144	2.45497	2.26676	242.264	239.431	236.458	2.318	239.394	6.69036	0	Y2921_ARATH Putative leucine-rich repeat receptor-like protein kinase At2g19210 OS=Arabidopsis thaliana GN=At2g19210 PE=2 SV=1	hypothetical protein SORBIDRAFT_09g026180 [Sorghum bicolor]	hypothetical protein SORBIDRAFT_09g026180 [Sorghum bicolor]
GSMUA_Achr10G27610_001	4.94239	4.34805	1.72269	8.93289	10.06	7.53542	3.681	8.853	1.26607	0.000166023	VSPA_SOYBN Stem 28 kDa glycoprotein OS=Glycine max GN=VSPA PE=2 SV=1	acid phosphatase 1-like [Fragaria vesca subsp. vesca]	PREDICTED: acid phosphatase 1-like [Fragaria vesca subsp. vesca]
GSMUA_Achr10G27630_001	20.8205	21.8919	21.7998	6.91907	6.87975	7.7961	21.514	7.208	-1.5776	4.63822e-62	HSL1_ARATH Receptor-like protein kinase HSL1 OS=Arabidopsis thaliana GN=HSL1 PE=2 SV=1	putative CLAVATA1 receptor kinase [Oryza sativa Japonica Group]	putative CLAVATA1 receptor kinase [Oryza sativa Japonica Group]
GSMUA_Achr10G27670_001	6.47178	11.5555	7.82534	2.06803	0.534491	3.94513	8.628	2.193	-1.97612	0.00036949	NA	uncharacterized protein LOC100254824 [Vitis vinifera]	PREDICTED: uncharacterized protein LOC100254824 [Vitis vinifera]
GSMUA_Achr10G27730_001	35.2153	32.584	37.9431	9.77878	11.763	11.3715	35.257	10.981	-1.6829	1.85258e-36	NA	hypothetical protein OsJ_17502 [Oryza sativa Japonica Group]	hypothetical protein OsJ_17502 [Oryza sativa Japonica Group]
GSMUA_Achr10G27770_001	5.72264	6.20941	5.81731	9.96156	16.4262	18.762	5.926	15.06	1.34559	0.000809738	BEH4_ARATH BES1/BZR1 homolog protein 4 OS=Arabidopsis thaliana GN=BEH4 PE=1 SV=1	hypothetical protein PRUPE_ppa008637mg [Prunus persica]	hypothetical protein PRUPE_ppa008637mg [Prunus persica]
GSMUA_Achr10G27780_001	0.713666	0	0	1.07528	1.31476	2.01824	0.248	1.479	2.57621	0.0127728	NIP13_ORYSJ Aquaporin NIP1-3 OS=Oryza sativa subsp. japonica GN=NIP1-3 PE=3 SV=2	hypothetical protein SORBIDRAFT_09g006390 [Sorghum bicolor]	hypothetical protein SORBIDRAFT_09g006390 [Sorghum bicolor]
GSMUA_Achr10G27830_001	89.0545	92.0829	92.3227	24.7744	20.179	21.5385	91.163	22.174	-2.03958	5.89724e-268	CIA30_ARATH Probable complex I intermediate-associated protein 30 OS=Arabidopsis thaliana GN=At1g17350 PE=1 SV=2	uncharacterized protein LOC100241189 [Vitis vinifera]	PREDICTED: uncharacterized protein LOC100241189 [Vitis vinifera]
GSMUA_Achr10G27850_001	41.5292	42.7755	45.0389	116.507	105.206	110.198	43.125	110.647	1.35937	3.7468e-33	PER52_ARATH Peroxidase 52 OS=Arabidopsis thaliana GN=PER52 PE=2 SV=1	class III peroxidase 27 precursor [Oryza sativa Japonica Group]	TPA: class III peroxidase 27 precursor [Oryza sativa Japonica Group]
GSMUA_Achr10G27870_001	5.26439	9.90394	7.22284	36.6846	44.7846	45.0005	7.474	42.167	2.49616	9.85032e-47	PER1_ARAHY Cationic peroxidase 1 OS=Arachis hypogaea GN=PNC1 PE=1 SV=2	peroxidase 4 [Vitis vinifera]	PREDICTED: peroxidase 4 [Vitis vinifera]
GSMUA_Achr10G27910_001	11.3287	11.089	12.7106	5.1852	4.16358	3.82625	11.719	4.402	-1.41262	1.57076e-15	C3H2_ORYSJ Zinc finger CCCH domain-containing protein 2 OS=Oryza sativa subsp. japonica GN=Os01g0192000 PE=2 SV=1	Os05g0195200 [Oryza sativa Japonica Group]	Os05g0195200 [Oryza sativa Japonica Group]
GSMUA_Achr10G28030_001	0.117386	0.432479	0.333561	0.912873	1.07737	0.77375	0.304	0.931	1.61471	0.0105314	ASO_TOBAC L-ascorbate oxidase OS=Nicotiana tabacum GN=AAO PE=2 SV=1	hypothetical protein PRUPE_ppa003411mg [Prunus persica]	hypothetical protein PRUPE_ppa003411mg [Prunus persica]
GSMUA_Achr10G28040_001	12.7155	14.6654	13.1954	36.4457	34.4169	33.8492	13.535	34.914	1.36711	1.30552e-52	TM9S2_RAT Transmembrane 9 superfamily member 2 OS=Rattus norvegicus GN=Tm9sf2 PE=2 SV=1	hypothetical protein OsJ_21738 [Oryza sativa Japonica Group]	hypothetical protein OsJ_21738 [Oryza sativa Japonica Group]
GSMUA_Achr10G28080_001	0	0.0659331	0	0.874372	1.11667	0.642247	0.032	0.888	4.79442	1.01038e-05	CKX6_ORYSJ Cytokinin dehydrogenase 6 OS=Oryza sativa subsp. japonica GN=CKX6 PE=3 SV=1	cytokinin dehydrogenase 7-like [Brachypodium distachyon]	PREDICTED: cytokinin dehydrogenase 7-like [Brachypodium distachyon]
GSMUA_Achr10G28110_001	4.24446	4.98637	4.77383	1.89967	1.02679	1.98507	4.678	1.647	-1.50605	2.76178e-16	DCL3A_ORYSJ Endoribonuclease Dicer homolog 3a OS=Oryza sativa subsp. japonica GN=DCL3A PE=2 SV=1	Os01g0909200 [Oryza sativa Japonica Group]	Os01g0909200 [Oryza sativa Japonica Group]
GSMUA_Achr10G28190_001	0	0	0	1.21066	0.836672	0.452239	0.01	0.843	6.39746	0.000151303	WRK72_ARATH Probable WRKY transcription factor 72 OS=Arabidopsis thaliana GN=WRKY72 PE=2 SV=1	predicted protein [Populus trichocarpa]	predicted protein [Populus trichocarpa]
GSMUA_Achr10G28250_001	63.6869	68.9252	71.0959	261.06	275.393	268.239	67.913	268.241	1.98177	8.72845e-293	EKI2_MOUSE Ethanolamine kinase 2 OS=Mus musculus GN=Etnk2 PE=1 SV=1	uncharacterized protein LOC547867 [Glycine max]	PREDICTED: uncharacterized protein LOC547867 [Glycine max]
GSMUA_Achr10G28290_001	49.7245	47.8172	52.4847	0.871486	1.03895	0.495406	50.019	0.812	-5.94485	1.1759e-209	U75C1_ARATH UDP-glycosyltransferase 75C1 OS=Arabidopsis thaliana GN=UGT75C1 PE=2 SV=2	flavonoid glucosyltransferase [Crocus sativus]	flavonoid glucosyltransferase [Crocus sativus]
GSMUA_Achr10G28320_001	5.70978	5.43371	6.88676	17.2395	18.8946	21.3638	6.02	19.176	1.67147	3.08485e-26	P2C57_ORYSJ Probable protein phosphatase 2C 57 OS=Oryza sativa subsp. japonica GN=Os06g0597200 PE=2 SV=1	probable protein phosphatase 2C 22 [Vitis vinifera]	PREDICTED: probable protein phosphatase 2C 22 [Vitis vinifera]
GSMUA_Achr10G28340_001	2.46505	1.31844	1.89717	1.11192	0.592755	0.644263	1.904	0.793	-1.26364	0.00368686	PP367_ARATH Pentatricopeptide repeat-containing protein At5g06540 OS=Arabidopsis thaliana GN=PCMP-H88 PE=2 SV=1	pentatricopeptide repeat-containing protein At2g29760, chloroplastic [Vitis vinifera]	PREDICTED: pentatricopeptide repeat-containing protein At2g29760, chloroplastic [Vitis vinifera]
GSMUA_Achr10G28420_001	7.27775	7.44892	8.90994	0.534703	0.639497	0.69712	7.889	0.634	-3.63729	2.48204e-27	KCS11_ARATH 3-ketoacyl-CoA synthase 11 OS=Arabidopsis thaliana GN=KCS11 PE=1 SV=1	3-ketoacyl-CoA synthase 11 [Vitis vinifera]	PREDICTED: 3-ketoacyl-CoA synthase 11 [Vitis vinifera]
GSMUA_Achr10G28460_001	1.56838	1.6798	1.46525	0.891003	0.742966	0.397467	1.581	0.687	-1.20246	2.31014e-05	NA	NA	NA
GSMUA_Achr10G28470_001	15.437	15.4354	17.7765	6.8245	8.59285	7.32648	16.226	7.591	-1.09595	6.54662e-17	NA	uncharacterized protein LOC100267997 [Vitis vinifera]	PREDICTED: uncharacterized protein LOC100267997 [Vitis vinifera]
GSMUA_Achr10G28500_001	32.0539	41.9971	51.6389	62.8029	104.667	85.9875	41.907	84.496	1.01169	4.47276e-06	Y1540_ARATH Uncharacterized protein At1g15400 OS=Arabidopsis thaliana GN=At1g15400 PE=1 SV=2	hypothetical protein ZEAMMB73_717742 [Zea mays]	TPA: hypothetical protein ZEAMMB73_717742 [Zea mays]
GSMUA_Achr10G28540_001	10.6425	11.375	10.8466	135.594	150.326	144.286	10.965	143.412	3.70919	0	ARR1_ARATH Two-component response regulator ARR1 OS=Arabidopsis thaliana GN=ARR1 PE=1 SV=2	myb DNA-binding domain-containing protein [Musa acuminata]	myb DNA-binding domain-containing protein [Musa acuminata]
GSMUA_Achr10G28600_001	36.3651	28.9364	29.864	71.4078	71.9964	59.2922	31.732	67.575	1.09055	9.35993e-12	NA	NA	NA
GSMUA_Achr10G28610_001	36.5785	36.7346	36.0169	72.766	89.318	73.8524	36.453	78.655	1.1095	3.61527e-17	TPP2_ARATH Probable thylakoidal processing peptidase 2, chloroplastic OS=Arabidopsis thaliana GN=TPP2 PE=2 SV=1	Os09g0453400 [Oryza sativa Japonica Group]	Os09g0453400 [Oryza sativa Japonica Group]
GSMUA_Achr10G28680_001	21.5424	19.5602	14.3368	3.74383	3.55947	3.21785	18.49	3.517	-2.39433	4.2927e-14	NA	hypothetical protein SORBIDRAFT_02g003395 [Sorghum bicolor]	hypothetical protein SORBIDRAFT_02g003395 [Sorghum bicolor]
GSMUA_Achr10G28690_001	71.8569	78.3276	78.8909	34.1461	33.1317	35.2448	76.368	34.184	-1.15965	2.27174e-27	NA	predicted protein [Hordeum vulgare subsp. vulgare]	predicted protein [Hordeum vulgare subsp. vulgare]
GSMUA_Achr10G28710_001	0.110183	0	0	0.502863	0.655175	1.36774	0.047	0.852	4.18012	0.00171669	MGLL_HUMAN Monoglyceride lipase OS=Homo sapiens GN=MGLL PE=1 SV=2	monoglyceride lipase-like [Vitis vinifera]	PREDICTED: monoglyceride lipase-like [Vitis vinifera]
GSMUA_Achr10G28740_001	790.926	744.203	739.265	11.045	8.48091	11.1415	758.141	10.232	-6.21131	0	TYDC5_PAPSO Tyrosine/DOPA decarboxylase 5 OS=Papaver somniferum GN=TYDC5 PE=2 SV=1	tyrosine decarboxylase [Aristolochia contorta]	tyrosine decarboxylase [Aristolochia contorta]
GSMUA_Achr10G28760_001	1.71797	1.66837	1.42303	3.85139	5.10626	3.29763	1.613	4.095	1.34412	2.76577e-05	YCV6_SCHPO Putative hydrolase C777.06c OS=Schizosaccharomyces pombe (strain 972 / ATCC 24843) GN=SPCC777.06c PE=2 SV=1	unnamed protein product [Vitis vinifera]	unnamed protein product [Vitis vinifera]
GSMUA_Achr10G28770_001	9.19487	4.82101	8.98234	15.8729	20.4398	11.6485	7.676	15.997	1.05937	0.0229982	NA	NA	NA
GSMUA_Achr10G28810_001	58.2754	60.3949	58.7511	23.6645	24.5292	24.6026	59.15	24.275	-1.28491	1.67437e-104	KEA3_ARATH K(+) efflux antiporter 3, chloroplastic OS=Arabidopsis thaliana GN=KEA3 PE=1 SV=2	Os12g0617800 [Oryza sativa Japonica Group]	Os12g0617800 [Oryza sativa Japonica Group]
GSMUA_Achr10G28820_001	46.7298	51.5781	45.2111	17.9945	21.3552	23.5727	47.85	20.984	-1.18923	2.11445e-32	KEA3_ARATH K(+) efflux antiporter 3, chloroplastic OS=Arabidopsis thaliana GN=KEA3 PE=1 SV=2	K(+) efflux antiporter 3, chloroplastic-like [Fragaria vesca subsp. vesca]	PREDICTED: K(+) efflux antiporter 3, chloroplastic-like [Fragaria vesca subsp. vesca]
GSMUA_Achr10G28910_001	0.134657	0	0	0.324553	1.43099	1.69797	0.055	1.161	4.39979	0.0034885	NA	hypothetical protein PHYSODRAFT_314261 [Phytophthora sojae]	hypothetical protein PHYSODRAFT_314261 [Phytophthora sojae]
GSMUA_Achr10G29080_001	0	27.4729	0	97.1814	158.722	147.63	9.168	134.521	3.87508	0.0189937	NA	conserved hypothetical protein [Ricinus communis]	conserved hypothetical protein [Ricinus communis]
GSMUA_Achr10G29160_001	15.3687	15.1576	16.916	2.8179	2.2744	1.5375	15.824	2.22	-2.83348	3.22446e-19	LOR8_ARATH Protein LURP-one-related 8 OS=Arabidopsis thaliana GN=At2g38640 PE=2 SV=1	predicted protein [Populus trichocarpa]	predicted protein [Populus trichocarpa]
GSMUA_Achr10G29200_001	3.95789	2.9363	4.73145	11.5379	14.879	11.1705	3.885	12.539	1.69044	9.50486e-14	NAC68_ORYSJ NAC domain-containing protein 68 OS=Oryza sativa subsp. japonica GN=NAC68 PE=2 SV=1	NAC protein 1 [Elaeis guineensis]	NAC protein 1 [Elaeis guineensis]
GSMUA_Achr10G29290_001	23.6624	18.5036	20.2508	5.71028	5.02104	3.38349	20.816	4.715	-2.14236	1.71272e-22	NA	uncharacterized protein LOC100266100 [Vitis vinifera]	PREDICTED: uncharacterized protein LOC100266100 [Vitis vinifera]
GSMUA_Achr10G29380_001	8.54342	8.52973	8.71276	18.7465	18.5224	18.4985	8.605	18.599	1.11198	2.95401e-22	FBL3_ARATH F-box/LRR-repeat protein 3 OS=Arabidopsis thaliana GN=FBL3 PE=2 SV=1	predicted protein [Populus trichocarpa]	predicted protein [Populus trichocarpa]
GSMUA_Achr10G29500_001	189.162	180.228	196.682	868.442	955.284	903.847	188.701	909.201	2.2685	0	USPAL_ARATH Universal stress protein A-like protein OS=Arabidopsis thaliana GN=At3g01520 PE=1 SV=2	adenine nucleotide alpha hydrolases-like protein [Arabidopsis thaliana]	adenine nucleotide alpha hydrolases-like protein [Arabidopsis thaliana]
GSMUA_Achr10G29510_001	0.141459	0.521455	0.133662	1.48067	2.0341	0.762956	0.276	1.436	2.37932	0.00704461	SY112_ARATH Syntaxin-112 OS=Arabidopsis thaliana GN=SYP112 PE=2 SV=2	syntaxin-112-like [Vitis vinifera]	PREDICTED: syntaxin-112-like [Vitis vinifera]
GSMUA_Achr10G29540_001	32.1889	33.0438	33.429	12.2149	11.4179	14.1034	32.897	12.589	-1.38579	3.39335e-72	NA	putative formate--tetrahydrofolate ligase [Oryza sativa Japonica Group]	putative formate--tetrahydrofolate ligase [Oryza sativa Japonica Group]
GSMUA_Achr10G29550_001	33.4552	27.1959	30.0532	9.36412	9.97078	6.7382	30.245	8.701	-1.79744	7.24925e-09	TRL31_ARATH Thioredoxin-like 3-1, chloroplastic OS=Arabidopsis thaliana GN=WCRKC1 PE=2 SV=3	predicted protein [Populus trichocarpa]	predicted protein [Populus trichocarpa]
GSMUA_Achr10G29560_001	9.64146	8.12833	7.8874	26.4906	27.7466	29.4569	8.562	27.908	1.70466	1.87757e-20	NA	predicted protein [Populus trichocarpa]	predicted protein [Populus trichocarpa]
GSMUA_Achr10G29570_001	4.73361	3.88038	3.25769	14.1909	14.7253	13.1074	3.967	14.018	1.82116	1.21896e-13	ALFL3_ARATH PHD finger protein ALFIN-LIKE 3 OS=Arabidopsis thaliana GN=AL3 PE=2 SV=1	predicted protein [Populus trichocarpa]	predicted protein [Populus trichocarpa]
GSMUA_Achr10G29590_001	0.300794	0.186904	0.578048	3.33965	1.4977	1.39875	0.365	2.089	2.51684	0.00968866	NA	predicted protein [Hordeum vulgare subsp. vulgare]	predicted protein [Hordeum vulgare subsp. vulgare]
GSMUA_Achr10G29630_001	75.9314	78.1682	80.1496	35.8741	38.3008	39.9562	78.093	38.054	-1.03715	3.93093e-36	NOT4_YEAST General negative regulator of transcription subunit 4 OS=Saccharomyces cerevisiae (strain ATCC 204508 / S288c) GN=MOT2 PE=1 SV=1	uncharacterized protein LOC100842055 [Brachypodium distachyon]	PREDICTED: uncharacterized protein LOC100842055 [Brachypodium distachyon]
GSMUA_Achr10G29660_001	5.14859	6.35205	5.91341	1.68504	2.03656	3.34101	5.815	2.364	-1.29855	0.0470898	NA	hypothetical protein SORBIDRAFT_01g013440 [Sorghum bicolor]	hypothetical protein SORBIDRAFT_01g013440 [Sorghum bicolor]
GSMUA_Achr10G29670_001	5.40055	5.71282	4.60128	17.3983	20.8416	27.4307	5.248	21.9	2.06109	1.54552e-09	Y1500_ARATH Probable tyrosine-protein phosphatase At1g05000 OS=Arabidopsis thaliana GN=At1g05000 PE=1 SV=1	predicted protein [Populus trichocarpa]	predicted protein [Populus trichocarpa]
GSMUA_Achr10G29690_001	197.744	205.082	221.47	460.722	513.318	475.866	208.109	483.312	1.21562	2.20948e-92	YDR2_SCHPO Uncharacterized endoplasmic reticulum membrane protein C16E8.02 OS=Schizosaccharomyces pombe (strain 972 / ATCC 24843) GN=SPAC16E8.02 PE=2 SV=2	hypothetical protein VITISV_019656 [Vitis vinifera]	hypothetical protein VITISV_019656 [Vitis vinifera]
GSMUA_Achr10G29710_001	1.79051	1.76075	2.15049	0.0890484	0.376634	0.249402	1.911	0.248	-2.94592	2.00063e-07	FTSH6_ARATH ATP-dependent zinc metalloprotease FTSH 6, chloroplastic OS=Arabidopsis thaliana GN=FTSH6 PE=2 SV=1	hypothetical protein VITISV_032527 [Vitis vinifera]	hypothetical protein VITISV_032527 [Vitis vinifera]
GSMUA_Achr10G29740_001	13.942	14.5668	14.8643	0.22355	0.0949274	0.204348	14.468	0.184	-6.29702	1.27385e-68	NIP21_MAIZE Aquaporin NIP2-1 OS=Zea mays GN=NIP2-1 PE=2 SV=2	aquaporin NIP2-1 [Zea mays]	aquaporin NIP2-1 [Zea mays]
GSMUA_Achr10G29800_001	21.2906	25.2343	22.5019	11.2548	12.0281	10.5291	23.019	11.281	-1.02893	5.97985e-21	DEGP8_ARATH Protease Do-like 8, chloroplastic OS=Arabidopsis thaliana GN=DEGP8 PE=1 SV=1	Protease degQ precursor, putative [Ricinus communis]	Protease degQ precursor, putative [Ricinus communis]
GSMUA_Achr10G29940_001	0	0	0	5.31054	4.86379	5.12594	0.01	5.11	8.99718	4.72848e-34	MGP_ARATH Zinc finger protein MAGPIE OS=Arabidopsis thaliana GN=MGP PE=1 SV=1	nucleic acid binding protein, putative [Ricinus communis]	nucleic acid binding protein, putative [Ricinus communis]
GSMUA_Achr10G29980_001	1.56858	1.87944	1.83257	6.44095	5.94041	6.58507	1.77	6.332	1.83891	1.36294e-49	FAB1_YEAST 1-phosphatidylinositol-3-phosphate 5-kinase FAB1 OS=Saccharomyces cerevisiae (strain ATCC 204508 / S288c) GN=FAB1 PE=1 SV=3	unnamed protein product [Vitis vinifera]	unnamed protein product [Vitis vinifera]
GSMUA_Achr10G29990_001	0.64672	0.117673	0.78261	4.3899	5.42478	6.59545	0.526	5.48	3.38104	3.03977e-17	COL16_ARATH Zinc finger protein CONSTANS-LIKE 16 OS=Arabidopsis thaliana GN=COL16 PE=2 SV=2	conserved hypothetical protein [Ricinus communis]	conserved hypothetical protein [Ricinus communis]
GSMUA_Achr10G30010_001	1149.57	1118.97	1130.53	472.889	496.212	447.858	1133.03	472.33	-1.26232	5.20976e-179	Y4115_ARATH Uncharacterized protein At4g01150, chloroplastic OS=Arabidopsis thaliana GN=At4g01150 PE=1 SV=1	uncharacterized protein LOC100276013 [Zea mays]	uncharacterized protein LOC100276013 [Zea mays]
GSMUA_Achr10G30060_001	25.4905	25.0521	24.8054	2.35914	2.76003	2.89242	25.126	2.681	-3.22834	8.62584e-95	SUT33_ARATH Probable sulfate transporter 3.3 OS=Arabidopsis thaliana GN=SULTR3;3 PE=2 SV=2	hypothetical protein SORBIDRAFT_06g030980 [Sorghum bicolor]	hypothetical protein SORBIDRAFT_06g030980 [Sorghum bicolor]
GSMUA_Achr10G30070_001	27.4993	32.9684	30.0854	4.25539	4.77075	3.98037	30.194	4.346	-2.7965	1.22077e-38	SUT33_ARATH Probable sulfate transporter 3.3 OS=Arabidopsis thaliana GN=SULTR3;3 PE=2 SV=2	unnamed protein product [Vitis vinifera]	unnamed protein product [Vitis vinifera]
GSMUA_Achr10G30120_001	30.4848	31.5777	33.7544	3.04176	4.23915	4.47656	31.949	3.929	-3.02354	4.59471e-114	HSFB1_ORYSJ Heat stress transcription factor B-1 OS=Oryza sativa subsp. japonica GN=HSFB1 PE=2 SV=1	heat shock factor protein 4 [Zea mays]	TPA: heat shock factor protein 4 [Zea mays]
GSMUA_Achr10G30130_001	0	0	0	1.10299	0.687575	1.64957	0.01	1.157	6.85425	9.39372e-07	AMY3D_ORYSJ Alpha-amylase isozyme 3D OS=Oryza sativa subsp. japonica GN=AMY1.3 PE=2 SV=2	alpha-amylase [Musa acuminata AAA Group]	alpha-amylase [Musa acuminata AAA Group]
GSMUA_Achr10G30210_001	27.1917	32.0003	33.7061	306.934	318.355	330.063	30.976	318.461	3.36189	0	ESCA_ARATH Putative DNA-binding protein ESCAROLA OS=Arabidopsis thaliana GN=ESC PE=2 SV=1	hypothetical protein OsJ_29669 [Oryza sativa Japonica Group]	hypothetical protein OsJ_29669 [Oryza sativa Japonica Group]
GSMUA_Achr10G30220_001	13.0558	12.8419	12.3471	36.2082	33.805	33.8501	12.758	34.631	1.44066	1.68684e-34	UBP16_ARATH Ubiquitin carboxyl-terminal hydrolase 16 OS=Arabidopsis thaliana GN=UBP16 PE=2 SV=1	conserved hypothetical protein [Ricinus communis]	conserved hypothetical protein [Ricinus communis]
GSMUA_Achr10G30230_001	4.76227	4.83552	5.13397	15.2749	14.6739	12.7749	4.921	14.251	1.53404	1.32055e-19	UBP17_ARATH Ubiquitin carboxyl-terminal hydrolase 17 OS=Arabidopsis thaliana GN=UBP17 PE=2 SV=1	hypothetical protein PRUPE_ppa001429mg [Prunus persica]	hypothetical protein PRUPE_ppa001429mg [Prunus persica]
GSMUA_Achr10G30270_001	0	0.108059	0	9.59514	12.5649	12.9301	0.046	11.707	7.99152	7.48023e-53	NA	unnamed protein product [Vitis vinifera]	unnamed protein product [Vitis vinifera]
GSMUA_Achr10G30310_001	173.018	163.985	179.726	907.499	871.654	893.459	172.253	890.881	2.3707	3.84183e-264	NA	Os06g0218600 [Oryza sativa Japonica Group]	Os06g0218600 [Oryza sativa Japonica Group]
GSMUA_Achr10G30320_001	9.30616	7.90993	9.1949	3.57873	4.19177	3.80577	8.814	3.869	-1.18784	3.97945e-26	SOT1_SPIOL 2-oxoglutarate/malate translocator, chloroplastic OS=Spinacia oleracea GN=SODIT1 PE=1 SV=1	hypothetical protein OsI_31717 [Oryza sativa Indica Group]	hypothetical protein OsI_31717 [Oryza sativa Indica Group]
GSMUA_Achr10G30330_001	54.7921	59.4856	54.1444	4.42192	2.67581	3.79265	56.151	3.64	-3.9473	1.28906e-117	HOX20_ORYSJ Homeobox-leucine zipper protein HOX20 OS=Oryza sativa subsp. japonica GN=HOX20 PE=2 SV=1	uncharacterized protein LOC100194336 [Zea mays]	uncharacterized protein LOC100194336 [Zea mays]
GSMUA_Achr10G30360_001	250.169	243.634	248.596	778.216	805.119	837.192	247.476	806.852	1.70502	2.55566e-216	NA	14-3-3 protein [Nicotiana tabacum]	14-3-3 protein [Nicotiana tabacum]
GSMUA_Achr10G30370_001	81.5564	74.8856	70.9994	211.384	209.513	203.691	75.824	208.206	1.45729	7.12444e-104	HS22M_PEA Heat shock 22 kDa protein, mitochondrial OS=Pisum sativum GN=HSP22 PE=2 SV=1	mitochondrial heat shock protein [Copaifera officinalis]	mitochondrial heat shock protein [Copaifera officinalis]
GSMUA_Achr10G30490_001	11.3024	12.4375	10.4856	1.84269	2.9731	2.68621	11.419	2.511	-2.1851	1.52047e-26	NA	hypothetical protein PRUPE_ppa019287mg [Prunus persica]	hypothetical protein PRUPE_ppa019287mg [Prunus persica]
GSMUA_Achr10G30580_001	4.6303	4.13095	4.6607	1.62803	1.60063	2.17824	4.484	1.812	-1.3072	4.62838e-10	NA	uncharacterized protein LOC100838436 [Brachypodium distachyon]	PREDICTED: uncharacterized protein LOC100838436 [Brachypodium distachyon]
GSMUA_Achr10G30600_001	7.45635	5.38977	4.38658	2.02162	1.7509	2.86479	5.754	2.222	-1.37271	0.000883799	NA	predicted protein [Hordeum vulgare subsp. vulgare]	predicted protein [Hordeum vulgare subsp. vulgare]
GSMUA_Achr10G30640_001	0.850464	0.964173	0.658489	2.38836	2.05297	1.19535	0.834	1.889	1.1795	0.0132334	KC1D_ARATH Casein kinase I isoform delta-like OS=Arabidopsis thaliana GN=At4g26100 PE=2 SV=2	casein kinase I isoform delta-like isoform 1 [Vitis vinifera]	PREDICTED: casein kinase I isoform delta-like isoform 1 [Vitis vinifera]
GSMUA_Achr10G30690_001	12.8822	15.6414	16.1681	1.68921	2.0118	2.09496	14.907	1.942	-2.94037	1.29624e-33	NA	predicted protein [Hordeum vulgare subsp. vulgare]	predicted protein [Hordeum vulgare subsp. vulgare]
GSMUA_Achr10G30700_001	3.65859	3.12876	2.67455	1.38521	1.7144	1.02825	3.164	1.386	-1.19082	2.9868e-07	RH1_ORYSJ DEAD-box ATP-dependent RNA helicase 1 OS=Oryza sativa subsp. japonica GN=Os02g0795900 PE=2 SV=1	hypothetical protein PRUPE_ppa004455mg [Prunus persica]	hypothetical protein PRUPE_ppa004455mg [Prunus persica]
GSMUA_Achr10G30730_001	13.9519	14.3905	12.8973	32.0446	33.2108	33.5114	13.757	32.932	1.25932	9.54798e-15	NA	Os08g0270800 [Oryza sativa Japonica Group]	Os08g0270800 [Oryza sativa Japonica Group]
GSMUA_Achr10G30780_001	89.3023	105.263	124.866	38.5535	25.3577	31.7615	106.487	31.901	-1.739	2.08444e-15	ZFP2_ARATH Zinc finger protein 2 OS=Arabidopsis thaliana GN=ZFP2 PE=2 SV=1	zinc finger protein 2-like [Vitis vinifera]	PREDICTED: zinc finger protein 2-like [Vitis vinifera]
GSMUA_Achr10G30820_001	35.2296	32.3881	34.5153	207.186	219.831	196.305	34.054	207.784	2.60919	2.81716e-156	ELMOA_DICDI ELMO domain-containing protein A OS=Dictyostelium discoideum GN=elmoA PE=1 SV=1	uncharacterized protein LOC100844533 [Brachypodium distachyon]	PREDICTED: uncharacterized protein LOC100844533 [Brachypodium distachyon]
GSMUA_Achr10G30840_001	6.78604	6.19508	4.57109	15.9328	17.3889	15.7998	5.861	16.384	1.48307	2.7813e-12	NA	predicted protein [Populus trichocarpa]	predicted protein [Populus trichocarpa]
GSMUA_Achr10G30850_001	43.6057	43.4661	42.4265	4.49311	3.45398	3.84212	43.176	3.94	-3.45396	9.28032e-265	NA	OSIGBa0132E09-OSIGBa0108L24.4 [Oryza sativa Indica Group]	OSIGBa0132E09-OSIGBa0108L24.4 [Oryza sativa Indica Group]
GSMUA_Achr10G30870_001	28.01	21.6838	25.4298	9.36038	6.0945	9.92058	25.051	8.468	-1.56478	6.80461e-15	XTH22_ARATH Xyloglucan endotransglucosylase/hydrolase protein 22 OS=Arabidopsis thaliana GN=XTH22 PE=1 SV=1	probable xyloglucan endotransglucosylase/hydrolase protein 23-like [Vitis vinifera]	PREDICTED: probable xyloglucan endotransglucosylase/hydrolase protein 23-like [Vitis vinifera]
GSMUA_Achr10G30890_001	1.03205	0.638074	0.914816	2.41182	2.38997	1.56452	0.872	2.132	1.28981	0.000599662	Y1491_ARATH DUF246 domain-containing protein At1g04910 OS=Arabidopsis thaliana GN=At1g04910 PE=1 SV=1	DUF246 domain-containing protein At1g04910-like [Brachypodium distachyon]	PREDICTED: DUF246 domain-containing protein At1g04910-like [Brachypodium distachyon]
GSMUA_Achr10G30940_001	4.70431	4.82434	4.25789	10.1423	8.62694	10.6965	4.606	9.832	1.09397	2.09698e-16	NA	hypothetical protein SORBIDRAFT_04g003500 [Sorghum bicolor]	hypothetical protein SORBIDRAFT_04g003500 [Sorghum bicolor]
GSMUA_Achr10G31070_001	0.150103	0.33197	0.137246	0.820838	1.23277	0.677481	0.216	0.92	2.0906	0.00355168	SUBL_ARATH Subtilisin-like protease OS=Arabidopsis thaliana GN=ARA12 PE=1 SV=1	Os08g0452100 [Oryza sativa Japonica Group]	Os08g0452100 [Oryza sativa Japonica Group]
GSMUA_Achr10G31180_001	0	0	0.0653521	1.40503	0.525533	1.82737	0.032	1.263	5.30264	6.61796e-05	ATAD1_MOUSE ATPase family AAA domain-containing protein 1 OS=Mus musculus GN=Atad1 PE=1 SV=1	Os02g0740300 [Oryza sativa Japonica Group]	Os02g0740300 [Oryza sativa Japonica Group]
GSMUA_Achr10G31190_001	29.0362	0	0	363.722	349.74	323.081	9.689	345.524	5.15629	8.59712e-11	NA	uncharacterized protein LOC100823744 [Brachypodium distachyon]	PREDICTED: uncharacterized protein LOC100823744 [Brachypodium distachyon]
GSMUA_Achr10G31250_001	10.6092	9.78785	10.8436	1.38453	1.28529	1.40234	10.424	1.367	-2.93082	1.62304e-67	UBC5_ARATH Ubiquitin-conjugating enzyme E2 5 OS=Arabidopsis thaliana GN=UBC5 PE=2 SV=2	ubiquitin-conjugating enzyme E2 5-like isoform 1 [Solanum lycopersicum]	PREDICTED: ubiquitin-conjugating enzyme E2 5-like isoform 1 [Solanum lycopersicum]
GSMUA_Achr10G31330_001	3.50326	1.78763	3.64132	5.49315	6.94117	5.96287	2.987	6.142	1.04001	0.00033535	F108B_HUMAN Abhydrolase domain-containing protein FAM108B1 OS=Homo sapiens GN=FAM108B1 PE=2 SV=1	Protein bem46, putative [Ricinus communis]	Protein bem46, putative [Ricinus communis]
GSMUA_Achr10G31340_001	10.1344	11.2474	10.8562	25.871	24.9668	26.062	10.756	25.643	1.25342	1.2555e-58	P4K2B_ARATH Probable phosphatidylinositol 4-kinase type 2-beta At1g26270 OS=Arabidopsis thaliana GN=At1g26270 PE=1 SV=1	unnamed protein product [Vitis vinifera]	unnamed protein product [Vitis vinifera]
GSMUA_Achr10G31350_001	8.90939	7.31821	8.90032	3.07187	4.98968	2.65315	8.386	3.582	-1.22722	1.76521e-08	Y1491_ARATH DUF246 domain-containing protein At1g04910 OS=Arabidopsis thaliana GN=At1g04910 PE=1 SV=1	predicted protein [Hordeum vulgare subsp. vulgare]	predicted protein [Hordeum vulgare subsp. vulgare]
GSMUA_Achr10G31360_001	0.142873	0.237356	0	13.7662	14.3791	15.6223	0.137	14.599	6.73555	3.51212e-169	COL10_ARATH Zinc finger protein CONSTANS-LIKE 10 OS=Arabidopsis thaliana GN=COL10 PE=1 SV=1	COL protein [Musa acuminata AAA Group]	COL protein [Musa acuminata AAA Group]
GSMUA_Achr10G31370_001	60.9518	65.3826	60.4363	319.033	309.958	303.833	62.267	310.951	2.32015	0	YGI3_SCHPO Uncharacterized WD repeat-containing protein C2A9.03 OS=Schizosaccharomyces pombe (strain 972 / ATCC 24843) GN=SPBC2A9.03 PE=2 SV=2	hypothetical protein PRUPE_ppa005817mg [Prunus persica]	hypothetical protein PRUPE_ppa005817mg [Prunus persica]
GSMUA_Achr10G31470_001	268.616	268.608	274.871	59.1428	67.7385	75.3703	270.708	67.427	-2.00534	4.4922e-286	NEP2_NEPGR Aspartic proteinase nepenthesin-2 OS=Nepenthes gracilis GN=nep2 PE=1 SV=1	unknown [Zea mays]	unknown [Zea mays]
GSMUA_Achr10G31540_001	1.68712	2.16306	1.67389	2.80885	6.478	4.89206	1.851	4.736	1.35536	0.0281567	SAMT_CLABR Salicylate O-methyltransferase OS=Clarkia breweri GN=SAMT PE=1 SV=1	salicylic acid methyltransferase [Narcissus tazetta var. chinensis]	salicylic acid methyltransferase [Narcissus tazetta var. chinensis]
GSMUA_Achr10G31560_001	3.05327	2.30412	3.61218	11.8653	12.3942	12.3135	3	12.201	2.02396	3.37124e-19	SGAT_ARATH Serine--glyoxylate aminotransferase OS=Arabidopsis thaliana GN=AGT1 PE=1 SV=2	hypothetical protein PRUPE_ppa006653mg [Prunus persica]	hypothetical protein PRUPE_ppa006653mg [Prunus persica]
GSMUA_Achr11G00050_001	19.6045	21.0607	20.018	5.27988	5.80206	5.55587	20.238	5.556	-1.86495	8.59488e-51	PP420_ARATH Pentatricopeptide repeat-containing protein At5g46580, chloroplastic OS=Arabidopsis thaliana GN=At5g46580 PE=2 SV=1	pentatricopeptide repeat-containing protein At5g46580, chloroplastic [Vitis vinifera]	PREDICTED: pentatricopeptide repeat-containing protein At5g46580, chloroplastic [Vitis vinifera]
GSMUA_Achr11G00060_001	74.5307	73.4304	70.2051	172.939	192.305	176.571	72.732	180.615	1.31226	2.89587e-58	NA	uncharacterized protein LOC100789970 [Glycine max]	PREDICTED: uncharacterized protein LOC100789970 [Glycine max]
GSMUA_Achr11G00100_001	3.18525	2.57423	2.69293	44.741	27.5684	29.2757	2.827	33.872	3.58275	6.33845e-08	NA	Os02g0689500 [Oryza sativa Japonica Group]	Os02g0689500 [Oryza sativa Japonica Group]
GSMUA_Achr11G00260_001	8.82281	14.3366	12.8503	3.2182	1.98649	3.0122	12.013	2.749	-2.12762	1.79487e-07	NA	transcription factor, putative [Ricinus communis]	transcription factor, putative [Ricinus communis]
GSMUA_Achr11G00300_001	4.44892	4.84754	3.57272	10.0963	9.80496	8.68253	4.3	9.538	1.14935	3.11535e-12	TARB1_HUMAN Probable methyltransferase TARBP1 OS=Homo sapiens GN=TARBP1 PE=1 SV=1	predicted protein [Populus trichocarpa]	predicted protein [Populus trichocarpa]
GSMUA_Achr11G00320_001	29.4066	33.3748	29.7903	8.45278	9.072	8.78433	30.867	8.78	-1.81377	4.40784e-48	NA	uncharacterized protein LOC100266582 [Vitis vinifera]	PREDICTED: uncharacterized protein LOC100266582 [Vitis vinifera]
GSMUA_Achr11G00360_001	0.567722	0.68544	1.12487	0.385572	0.140964	0.395937	0.803	0.317	-1.34092	0.00707758	PP407_ARATH Pentatricopeptide repeat-containing protein At5g39710 OS=Arabidopsis thaliana GN=EMB2745 PE=2 SV=1	hypothetical protein VITISV_026425 [Vitis vinifera]	hypothetical protein VITISV_026425 [Vitis vinifera]
GSMUA_Achr11G00450_001	24.5757	22.3361	24.5806	7.3942	6.62041	6.92533	23.841	6.99	-1.77008	7.57938e-21	FER2_SYNP6 Ferredoxin-2 OS=Synechococcus sp. (strain ATCC 27144 / PCC 6301 / SAUG 1402/1) GN=petF2 PE=3 SV=2	ferredoxin-1 [Vitis vinifera]	PREDICTED: ferredoxin-1 [Vitis vinifera]
GSMUA_Achr11G00470_001	3.01084	3.02378	3.02684	1.56029	1.23948	1.11279	3.03	1.314	-1.20535	0.000414438	ELMOA_DICDI ELMO domain-containing protein A OS=Dictyostelium discoideum GN=elmoA PE=1 SV=1	ELMO domain-containing protein A-like [Vitis vinifera]	PREDICTED: ELMO domain-containing protein A-like [Vitis vinifera]
GSMUA_Achr11G00510_001	6.63639	4.10795	4.52449	14.2998	14.7803	13.6093	5.1	14.24	1.48138	6.06985e-12	MGRN1_RAT E3 ubiquitin-protein ligase MGRN1 OS=Rattus norvegicus GN=Mgrn1 PE=2 SV=1	hypothetical protein SORBIDRAFT_01g040770 [Sorghum bicolor]	hypothetical protein SORBIDRAFT_01g040770 [Sorghum bicolor]
GSMUA_Achr11G00600_001	22.5753	24.2026	23.8285	60.7261	55.6335	58.5467	23.545	58.312	1.30837	1.00477e-39	NA	uncharacterized protein LOC100822702 [Brachypodium distachyon]	PREDICTED: uncharacterized protein LOC100822702 [Brachypodium distachyon]
GSMUA_Achr11G00620_001	33.4435	36.3481	36.8589	85.7941	85.8198	88.2038	35.56	86.616	1.28438	1.25224e-85	DRB6_ORYSJ Double-stranded RNA-binding protein 6 OS=Oryza sativa subsp. japonica GN=DRB6 PE=2 SV=1	Os10g0480500 [Oryza sativa Japonica Group]	Os10g0480500 [Oryza sativa Japonica Group]
GSMUA_Achr11G00640_001	3.86151	4.22023	3.43683	0.82261	1.11067	1.2256	3.85	1.063	-1.85672	8.83275e-14	ARFR_ORYSJ Auxin response factor 18 OS=Oryza sativa subsp. japonica GN=ARF18 PE=2 SV=1	auxin response factor 18-like [Fragaria vesca subsp. vesca]	PREDICTED: auxin response factor 18-like [Fragaria vesca subsp. vesca]
GSMUA_Achr11G00660_001	2.77611	2.82946	3.02561	0.898938	0.944914	1.26162	2.887	1.045	-1.46607	1.44349e-08	DKC1_ARATH H/ACA ribonucleoprotein complex subunit 4 OS=Arabidopsis thaliana GN=NAP57 PE=1 SV=1	H/ACA ribonucleoprotein complex subunit 4 [Vitis vinifera]	PREDICTED: H/ACA ribonucleoprotein complex subunit 4 [Vitis vinifera]
GSMUA_Achr11G00730_001	4.12913	1.62704	6.76833	0	0	0	4.185	0.01	-8.70908	0.000780967	NA	NA	NA
GSMUA_Achr11G00780_001	4.30136	4.41095	4.96956	0.83498	1.08954	0.874759	4.571	0.943	-2.27718	4.23815e-15	Y2559_ARATH Receptor-like serine/threonine-protein kinase At2g45590 OS=Arabidopsis thaliana GN=At2g45590 PE=2 SV=1	receptor-like serine/threonine-protein kinase At2g45590-like [Vitis vinifera]	PREDICTED: receptor-like serine/threonine-protein kinase At2g45590-like [Vitis vinifera]
GSMUA_Achr11G00800_001	31.9618	40.7503	45.0596	6.29577	4.55979	4.44255	39.267	5.109	-2.9422	1.65063e-25	LOG3_ARATH Cytokinin riboside 5'-monophosphate phosphoribohydrolase LOG3 OS=Arabidopsis thaliana GN=LOG3 PE=1 SV=1	cytokinin riboside 5'-monophosphate phosphoribohydrolase [Petunia x hybrida]	cytokinin riboside 5'-monophosphate phosphoribohydrolase [Petunia x hybrida]
GSMUA_Achr11G00920_001	0.170445	0.466141	0.157398	24.1678	32.8639	28.7194	0.275	28.594	6.70014	2.14651e-62	NA	hypothetical protein PRUPE_ppa024622mg [Prunus persica]	hypothetical protein PRUPE_ppa024622mg [Prunus persica]
GSMUA_Achr11G00930_001	12.3893	12.0942	11.4614	0.780525	0.882363	1.06877	11.992	0.921	-3.70273	6.19121e-97	PHR_ARATH Deoxyribodipyrimidine photo-lyase OS=Arabidopsis thaliana GN=PHR1 PE=2 SV=1	deoxyribodipyrimidine photo-lyase-like [Solanum lycopersicum]	PREDICTED: deoxyribodipyrimidine photo-lyase-like [Solanum lycopersicum]
GSMUA_Achr11G00940_001	12.3561	13.3794	13.5744	4.88189	4.44186	5.5642	13.113	4.973	-1.39881	6.67806e-25	TBL2_HUMAN Transducin beta-like protein 2 OS=Homo sapiens GN=TBL2 PE=1 SV=1	Os03g0858400 [Oryza sativa Japonica Group]	Os03g0858400 [Oryza sativa Japonica Group]
GSMUA_Achr11G00970_001	42.8769	47.8484	33.9486	5.43596	13.7932	12.3341	41.568	10.531	-1.98083	4.63473e-08	NA	hypothetical protein VOLCADRAFT_87017 [Volvox carteri f. nagariensis]	hypothetical protein VOLCADRAFT_87017 [Volvox carteri f. nagariensis]
GSMUA_Achr11G00980_001	25.1525	24.3246	24.4376	6.03498	6.25492	7.8853	24.648	6.735	-1.87172	9.60735e-21	CLP41_ARATH Clp protease-related protein At4g12060, chloroplastic OS=Arabidopsis thaliana GN=At4g12060 PE=1 SV=1	clp protease-related protein At4g12060, chloroplastic-like [Fragaria vesca subsp. vesca]	PREDICTED: clp protease-related protein At4g12060, chloroplastic-like [Fragaria vesca subsp. vesca]
GSMUA_Achr11G00990_001	7.08766	3.86319	7.60011	0.443616	0.291558	0.615587	6.194	0.46	-3.75117	2.88332e-09	NA	unnamed protein product [Vitis vinifera]	unnamed protein product [Vitis vinifera]
GSMUA_Achr11G01020_001	1.57761	0.984125	0.675295	4.79396	5.4127	7.29612	1.089	5.844	2.42395	6.42896e-10	E1310_ARATH Glucan endo-1,3-beta-glucosidase 10 OS=Arabidopsis thaliana GN=At5g42100 PE=1 SV=1	hypothetical protein OsJ_10123 [Oryza sativa Japonica Group]	hypothetical protein OsJ_10123 [Oryza sativa Japonica Group]
GSMUA_Achr11G01080_001	4.01789	3.33439	4.28206	0.564362	0.638766	0.503296	3.888	0.579	-2.74739	3.57655e-06	NA	unknown [Populus trichocarpa]	unknown [Populus trichocarpa]
GSMUA_Achr11G01090_001	41.9756	41.0859	43.394	5.9974	5.32438	5.78274	42.162	5.712	-2.88388	2.99251e-180	SCP18_ARATH Serine carboxypeptidase-like 18 OS=Arabidopsis thaliana GN=SCPL18 PE=2 SV=2	serine carboxypeptidase-like 18-like isoform 1 [Brachypodium distachyon]	PREDICTED: serine carboxypeptidase-like 18-like isoform 1 [Brachypodium distachyon]
GSMUA_Achr11G01150_001	59.313	63.3405	65.4825	1.83693	2.78549	2.95401	62.722	2.535	-4.62891	4.51517e-143	NA	unnamed protein product [Vitis vinifera]	unnamed protein product [Vitis vinifera]
GSMUA_Achr11G01160_001	121.174	124.811	134.978	392.164	394.695	402.057	126.998	396.315	1.64184	2.06966e-212	NIP2_ARATH NEP1-interacting protein 2 OS=Arabidopsis thaliana GN=NIP2 PE=1 SV=1	hypothetical protein SORBIDRAFT_01g030190 [Sorghum bicolor]	hypothetical protein SORBIDRAFT_01g030190 [Sorghum bicolor]
GSMUA_Achr11G01180_001	19.5912	20.5193	24.4193	114.893	101.853	103.902	21.52	106.893	2.31242	3.57976e-61	NA	uncharacterized protein LOC100247168 [Vitis vinifera]	PREDICTED: uncharacterized protein LOC100247168 [Vitis vinifera]
GSMUA_Achr11G01190_001	1.17175	0.298162	0.559773	1.4253	1.36636	1.44213	0.687	1.421	1.04852	0.028668	PP350_ARATH Pentatricopeptide repeat-containing protein At4g35130, chloroplastic OS=Arabidopsis thaliana GN=PCMP-H27 PE=2 SV=1	hypothetical protein SORBIDRAFT_01g047870 [Sorghum bicolor]	hypothetical protein SORBIDRAFT_01g047870 [Sorghum bicolor]
GSMUA_Achr11G01250_001	51.4274	54.1953	57.3394	19.6768	24.3266	20.0804	54.331	21.371	-1.34612	2.60358e-10	STR16_ARATH Thiosulfate sulfurtransferase, chloroplastic OS=Arabidopsis thaliana GN=STR16 PE=1 SV=2	hypothetical protein PRUPE_ppa012088mg [Prunus persica]	hypothetical protein PRUPE_ppa012088mg [Prunus persica]
GSMUA_Achr11G01270_001	0	0	0	1.79459	3.40056	2.59754	0.01	2.608	8.0268	2.30792e-11	NA	hypothetical protein VITISV_031841 [Vitis vinifera]	hypothetical protein VITISV_031841 [Vitis vinifera]
GSMUA_Achr11G01300_001	6.77756	6.28336	4.14795	22.5191	25.1414	28.1992	5.746	25.297	2.13834	1.6167e-29	EXLA1_ORYSJ Expansin-like A1 OS=Oryza sativa subsp. japonica GN=EXLA1 PE=2 SV=1	expansin-like A1-like [Brachypodium distachyon]	PREDICTED: expansin-like A1-like [Brachypodium distachyon]
GSMUA_Achr11G01320_001	88.7825	85.9518	94.676	4.26306	6.18604	5.63769	89.813	5.372	-4.06339	6.9343e-257	NAC94_ARATH Putative NAC domain-containing protein 94 OS=Arabidopsis thaliana GN=ANAC094 PE=2 SV=1	Os03g0133000 [Oryza sativa Japonica Group]	Os03g0133000 [Oryza sativa Japonica Group]
GSMUA_Achr11G01340_001	0.83171	1.53068	0.591516	0.244998	0	0	0.995	0.092	-3.43499	0.0404007	NA	Os07g0474300 [Oryza sativa Japonica Group]	Os07g0474300 [Oryza sativa Japonica Group]
GSMUA_Achr11G01380_001	3.18615	5.49242	5.51048	0.724015	0.213588	0	4.74	0.323	-3.87528	4.63138e-08	NA	hypothetical protein ZEAMMB73_766564 [Zea mays]	TPA: hypothetical protein ZEAMMB73_766564 [Zea mays]
GSMUA_Achr11G01410_001	2.81381	3.28817	3.31708	1.61447	1.51659	1.30277	3.15	1.488	-1.08198	0.000331984	PPR85_ARATH Pentatricopeptide repeat-containing protein At1g59720, mitochondrial OS=Arabidopsis thaliana GN=PCMP-H51 PE=2 SV=2	pentatricopeptide repeat-containing protein At5g66520-like [Vitis vinifera]	PREDICTED: pentatricopeptide repeat-containing protein At5g66520-like [Vitis vinifera]
GSMUA_Achr11G01420_001	9.65195	10.0428	10.9182	1.60536	0.923107	1.50528	10.214	1.355	-2.91418	2.19298e-42	LHY_ARATH Protein LHY OS=Arabidopsis thaliana GN=LHY PE=1 SV=2	DNA binding protein, putative [Ricinus communis]	DNA binding protein, putative [Ricinus communis]
GSMUA_Achr11G01430_001	99.4661	111.446	112.73	2.93169	3.63632	1.96742	107.891	2.855	-5.23994	5.71304e-264	FENR1_PEA Ferredoxin--NADP reductase, leaf isozyme, chloroplastic OS=Pisum sativum GN=PETH PE=1 SV=1	predicted protein [Populus trichocarpa]	predicted protein [Populus trichocarpa]
GSMUA_Achr11G01450_001	240.332	245.495	250.038	2.54992	2.81395	3.96702	245.298	3.12	-6.29685	0	G3PB_PEA Glyceraldehyde-3-phosphate dehydrogenase B, chloroplastic OS=Pisum sativum GN=GAPB PE=2 SV=2	glyceraldehyde-3-phosphate dehydrogenase B, chloroplastic-like [Fragaria vesca subsp. vesca]	PREDICTED: glyceraldehyde-3-phosphate dehydrogenase B, chloroplastic-like [Fragaria vesca subsp. vesca]
GSMUA_Achr11G01480_001	8.31332	9.46629	8.67468	3.62136	4.94023	4.62035	8.828	4.404	-1.00327	1.15655e-06	MGP_ARATH Zinc finger protein MAGPIE OS=Arabidopsis thaliana GN=MGP PE=1 SV=1	zinc finger protein, putative [Ricinus communis]	zinc finger protein, putative [Ricinus communis]
GSMUA_Achr11G01600_001	1.57661	1.1108	1.32548	258.788	278.096	263.265	1.348	266.726	7.62839	0	NA	unknown [Elaeis guineensis]	unknown [Elaeis guineensis]
GSMUA_Achr11G01650_001	23.6231	28.4484	27.2894	9.97118	10.6951	13.17	26.464	11.289	-1.22911	2.31508e-16	FLOT1_ORYSJ Flotillin-like protein 1 OS=Oryza sativa subsp. japonica GN=FLOT1 PE=3 SV=1	Os10g0481500 [Oryza sativa Japonica Group]	Os10g0481500 [Oryza sativa Japonica Group]
GSMUA_Achr11G01660_001	10.4958	11.168	11.8705	4.5333	6.14513	5.89611	11.188	5.535	-1.0153	2.21942e-19	RAGP1_ARATH RAN GTPase-activating protein 1 OS=Arabidopsis thaliana GN=RANGAP1 PE=1 SV=1	Os05g0543200 [Oryza sativa Japonica Group]	Os05g0543200 [Oryza sativa Japonica Group]
GSMUA_Achr11G01670_001	1.3988	1.18309	1.56668	10.1522	10.1314	8.58399	1.393	9.633	2.78979	2.27933e-56	NA	hypothetical protein ZEAMMB73_452392 [Zea mays]	TPA: hypothetical protein ZEAMMB73_452392 [Zea mays]
GSMUA_Achr11G01700_001	20.5073	17.7423	20.8019	60.2749	64.0731	60.4835	19.694	61.621	1.64567	2.51079e-96	NA	uncharacterized protein LOC100261483 [Vitis vinifera]	PREDICTED: uncharacterized protein LOC100261483 [Vitis vinifera]
GSMUA_Achr11G01750_001	2.07753	2.97639	2.10955	0.938049	1.00483	1.38098	2.398	1.118	-1.10091	2.87029e-05	IF2_PARL1 Translation initiation factor IF-2 OS=Parvibaculum lavamentivorans (strain DS-1 / DSM 13023 / NCIMB 13966) GN=infB PE=3 SV=1	hypothetical protein OsI_32038 [Oryza sativa Indica Group]	hypothetical protein OsI_32038 [Oryza sativa Indica Group]
GSMUA_Achr11G01800_001	3.0949	2.6458	3.57003	8.68109	6.01644	6.3291	3.114	7.019	1.1725	6.57601e-05	SDE3_ARATH Probable RNA helicase SDE3 OS=Arabidopsis thaliana GN=SDE3 PE=2 SV=1	hypothetical protein PRUPE_ppa017810mg, partial [Prunus persica]	hypothetical protein PRUPE_ppa017810mg, partial [Prunus persica]
GSMUA_Achr11G01900_001	232.441	259.111	252.262	103.744	106.869	106.312	247.948	105.652	-1.23072	3.06866e-47	PORB_HORVU Protochlorophyllide reductase B, chloroplastic OS=Hordeum vulgare GN=PORB PE=2 SV=1	protochlorophyllide reductase, chloroplastic isoform 1 [Vitis vinifera]	PREDICTED: protochlorophyllide reductase, chloroplastic isoform 1 [Vitis vinifera]
GSMUA_Achr11G01920_001	3.15296	3.2306	3.32804	7.49913	7.47209	7.45556	3.247	7.486	1.20509	1.36272e-07	GT31_ORYSJ Probable glucuronosyltransferase Os03g0107900 OS=Oryza sativa subsp. japonica GN=Os03g0107900 PE=2 SV=1	uncharacterized protein LOC100383044 [Zea mays]	uncharacterized protein LOC100383044 [Zea mays]
GSMUA_Achr11G01930_001	22.5952	19.4986	24.1276	746.753	729.406	770.288	22.084	748.826	5.08356	0	XTH32_ARATH Probable xyloglucan endotransglucosylase/hydrolase protein 32 OS=Arabidopsis thaliana GN=XTH32 PE=2 SV=1	putative xyloglucan endo-transglycosylase [Oryza sativa Japonica Group]	putative xyloglucan endo-transglycosylase [Oryza sativa Japonica Group]
GSMUA_Achr11G01960_001	42.7913	56.9948	51.3653	23.059	25.2249	21.2204	50.394	23.178	-1.1205	5.70369e-12	NA	lactoylglutathione lyase isoform 1 [Vitis vinifera]	PREDICTED: lactoylglutathione lyase isoform 1 [Vitis vinifera]
GSMUA_Achr11G02040_001	13.3561	13.9028	13.6042	48.352	49.7207	52.0334	13.631	50.045	1.87633	2.84328e-216	ELF6_ARATH Probable lysine-specific demethylase ELF6 OS=Arabidopsis thaliana GN=ELF6 PE=1 SV=1	hypothetical protein OsJ_09434 [Oryza sativa Japonica Group]	hypothetical protein OsJ_09434 [Oryza sativa Japonica Group]
GSMUA_Achr11G02070_001	4.04744	3.58704	5.10532	22.6197	22.3046	24.2331	4.257	23.062	2.43761	2.97942e-65	PP1_ORYSJ Serine/threonine-protein phosphatase PP1 OS=Oryza sativa subsp. japonica GN=Os03g0268000 PE=2 SV=2	catalytic subunit of protein phosphatase 1 [Vicia faba]	catalytic subunit of protein phosphatase 1 [Vicia faba]
GSMUA_Achr11G02090_001	2.46217	2.64414	2.47856	0.467378	0.550928	0.739002	2.538	0.596	-2.09031	0.000579124	ATL1_ARATH RING-H2 finger protein ATL1 OS=Arabidopsis thaliana GN=ATL1 PE=2 SV=1	predicted protein [Populus trichocarpa]	predicted protein [Populus trichocarpa]
GSMUA_Achr11G02120_001	23.5122	25.5644	24.4053	47.3549	51.153	49.44	24.504	49.326	1.00933	2.73654e-32	NA	unnamed protein product [Vitis vinifera]	unnamed protein product [Vitis vinifera]
GSMUA_Achr11G02140_001	14.6671	14.996	13.1631	46.8909	44.7382	46.23	14.285	45.963	1.68597	3.5005e-109	EIN4_ARATH Protein EIN4 OS=Arabidopsis thaliana GN=EIN4 PE=1 SV=1	protein EIN4-like [Brachypodium distachyon]	PREDICTED: protein EIN4-like [Brachypodium distachyon]
GSMUA_Achr11G02190_001	12.5537	10.7476	10.3479	36.5689	38.8514	41.2612	11.226	38.904	1.79307	1.94416e-50	NA	hypothetical protein SORBIDRAFT_01g020490 [Sorghum bicolor]	hypothetical protein SORBIDRAFT_01g020490 [Sorghum bicolor]
GSMUA_Achr11G02220_001	23.5653	25.5474	23.345	1.40873	1.52827	1.65488	24.163	1.541	-3.97086	3.22202e-117	ARSB_DICDI Putative transporter arsB OS=Dictyostelium discoideum GN=arsB PE=2 SV=1	putative transporter arsB-like [Solanum lycopersicum]	PREDICTED: putative transporter arsB-like [Solanum lycopersicum]
GSMUA_Achr11G02240_001	123.924	132.36	135.141	783.552	832.759	827.607	130.485	814.649	2.64229	0	TIP11_ORYSJ Probable aquaporin TIP1-1 OS=Oryza sativa subsp. japonica GN=TIP1-1 PE=2 SV=1	Full=Probable aquaporin TIP1-1; AltName: Full=Tonoplast intrinsic protein 1-1; Short=OsTIP1;1; AltName: Full=rTIP1	RecName: Full=Probable aquaporin TIP1-1; AltName: Full=Tonoplast intrinsic protein 1-1; Short=OsTIP1;1; AltName: Full=rTIP1
GSMUA_Achr11G02290_001	99.092	114.01	106.135	44.3402	35.009	34.4043	106.422	37.928	-1.48846	4.96348e-37	Y1232_METJA Uncharacterized protein MJ1232 OS=Methanocaldococcus jannaschii (strain ATCC 43067 / DSM 2661 / JAL-1 / JCM 10045 / NBRC 100440) GN=MJ1232 PE=4 SV=1	OSIGBa0147B06.5 [Oryza sativa Indica Group]	OSIGBa0147B06.5 [Oryza sativa Indica Group]
GSMUA_Achr11G02340_001	33.1898	30.3336	34.2431	17.6269	15.3323	14.8441	32.599	15.944	-1.03181	9.12531e-19	U92A1_ARATH UDP-glycosyltransferase 92A1 OS=Arabidopsis thaliana GN=UGT92A1 PE=2 SV=1	predicted protein [Populus trichocarpa]	predicted protein [Populus trichocarpa]
GSMUA_Achr11G02360_001	1.69632	1.99905	1.85431	4.39109	4.1428	4.57928	1.86	4.381	1.23596	2.59566e-07	KATAM_ORYSJ Xyloglucan galactosyltransferase KATAMARI1 homolog OS=Oryza sativa subsp. japonica GN=Os03g0144800 PE=2 SV=1	hypothetical protein SORBIDRAFT_01g047270 [Sorghum bicolor]	hypothetical protein SORBIDRAFT_01g047270 [Sorghum bicolor]
GSMUA_Achr11G02390_001	3.06371	3.04867	2.92633	8.88438	10.4937	10.5381	3.023	9.982	1.72335	1.38867e-36	AB5C_ARATH ABC transporter C family member 5 OS=Arabidopsis thaliana GN=ABCC5 PE=2 SV=2	hypothetical protein PRUPE_ppa000172mg [Prunus persica]	hypothetical protein PRUPE_ppa000172mg [Prunus persica]
GSMUA_Achr11G02420_001	1.35432	2.03795	2.556	19.0634	22.2447	20.1738	1.993	20.504	3.36289	1.57205e-92	NA	uncharacterized LOC100382472 [Zea mays]	uncharacterized LOC100382472 [Zea mays]
GSMUA_Achr11G02430_001	71.2996	73.2964	76.3738	3.6524	2.82721	2.7443	73.667	3.085	-4.57768	1.75454e-238	AMT11_ORYSJ Ammonium transporter 1 member 1 OS=Oryza sativa subsp. japonica GN=AMT1-1 PE=2 SV=1	uncharacterized protein LOC100272903 [Zea mays]	uncharacterized protein LOC100272903 [Zea mays]
GSMUA_Achr11G02450_001	5.57355	9.73873	14.3648	3.55743	2.88171	4.11909	9.902	3.529	-1.48846	0.0146474	NA	predicted protein [Populus trichocarpa]	predicted protein [Populus trichocarpa]
GSMUA_Achr11G02540_001	7.12277	6.30101	2.50376	0.739085	0	0.365468	5.319	0.378	-3.8147	0.000281948	COL4_ARATH Zinc finger protein CONSTANS-LIKE 4 OS=Arabidopsis thaliana GN=COL4 PE=2 SV=2	uncharacterized protein LOC100813806 [Glycine max]	PREDICTED: uncharacterized protein LOC100813806 [Glycine max]
GSMUA_Achr11G02570_001	13.6922	11.8513	12.9969	161.546	186.784	186.265	12.857	178.208	3.79294	4.53637e-154	PTR3_ARATH Peptide transporter PTR3-A OS=Arabidopsis thaliana GN=PTR3-A PE=2 SV=1	predicted protein [Populus trichocarpa]	predicted protein [Populus trichocarpa]
GSMUA_Achr11G02580_001	1.18911	1.52659	1.3281	5.24759	5.24126	5.73556	1.358	5.418	1.99628	4.42626e-16	NA	OSIGBa0157K09-H0214G12.18 [Oryza sativa Indica Group]	OSIGBa0157K09-H0214G12.18 [Oryza sativa Indica Group]
GSMUA_Achr11G02630_001	5.90486	5.29921	4.81117	29.9051	30.849	28.2774	5.348	29.687	2.47276	1.92134e-72	KRP5_ORYSJ Cyclin-dependent kinase inhibitor 5 OS=Oryza sativa subsp. japonica GN=KRP5 PE=2 SV=1	hypothetical protein SORBIDRAFT_01g047750 [Sorghum bicolor]	hypothetical protein SORBIDRAFT_01g047750 [Sorghum bicolor]
GSMUA_Achr11G02640_001	0.468466	1.05626	1.16633	0.395735	0.522876	0.212532	0.907	0.387	-1.22877	0.029748	PRT1_ARATH E3 ubiquitin-protein ligase PRT1 OS=Arabidopsis thaliana GN=PRT1 PE=2 SV=2	E3 ubiquitin-protein ligase PRT1-like isoform 1 [Brachypodium distachyon]	PREDICTED: E3 ubiquitin-protein ligase PRT1-like isoform 1 [Brachypodium distachyon]
GSMUA_Achr11G02660_001	0.12196	0.226899	0.467336	2.81068	2.46279	2.44789	0.282	2.584	3.19584	1.62963e-06	NA	hypothetical protein OsJ_13516 [Oryza sativa Japonica Group]	hypothetical protein OsJ_13516 [Oryza sativa Japonica Group]
GSMUA_Achr11G02680_001	14.68	13.464	15.0942	32.8344	34.4618	34.5936	14.423	33.973	1.23602	4.42546e-40	YC22_ARATH Uncharacterized calcium-binding protein At1g02270 OS=Arabidopsis thaliana GN=At1g02270 PE=2 SV=2	hypothetical protein PRUPE_ppa005781mg [Prunus persica]	hypothetical protein PRUPE_ppa005781mg [Prunus persica]
GSMUA_Achr11G02730_001	0.215113	1.39195	0.919823	22.7294	23.8119	19.9804	0.852	22.184	4.70252	6.0961e-78	PER5_VITVI Peroxidase 5 OS=Vitis vinifera GN=GSVIVT00037159001 PE=1 SV=2	Peroxidase [Medicago truncatula]	Peroxidase [Medicago truncatula]
GSMUA_Achr11G02780_001	1.11191	8.04933	6.24796	13.5459	16.2261	16.1125	5.146	15.305	1.57248	0.0229661	NA	AGL20-like MADS box transcription factor [Elaeis guineensis]	AGL20-like MADS box transcription factor [Elaeis guineensis]
GSMUA_Achr11G02790_001	7.04022	4.99485	6.66701	17.1241	18.5394	23.4265	6.244	19.707	1.65817	3.8802e-08	SOC1_ARATH MADS-box protein SOC1 OS=Arabidopsis thaliana GN=SOC1 PE=1 SV=1	suppressor of overexpression of constans 1 [Vigna unguiculata]	suppressor of overexpression of constans 1 [Vigna unguiculata]
GSMUA_Achr11G02800_001	13.282	10.7499	10.5089	23.7382	21.6375	27.7365	11.524	24.381	1.08112	2.87464e-09	SCL8_ARATH Scarecrow-like protein 8 OS=Arabidopsis thaliana GN=SCL8 PE=2 SV=1	scarecrow-like protein 8-like [Brachypodium distachyon]	PREDICTED: scarecrow-like protein 8-like [Brachypodium distachyon]
GSMUA_Achr11G02820_001	66.2916	64.3834	69.9728	12.8166	13.3873	13.391	66.893	13.208	-2.34044	2.12776e-195	Y5241_ARATH Probable receptor-like protein kinase At5g24010 OS=Arabidopsis thaliana GN=At5g24010 PE=1 SV=1	ATP binding protein, putative [Ricinus communis]	ATP binding protein, putative [Ricinus communis]
GSMUA_Achr11G02930_001	49.3076	56.2617	57.3638	131.088	126.471	125.102	54.321	127.564	1.23164	3.32031e-62	BCH_GENLU Beta-carotene 3-hydroxylase, chloroplastic OS=Gentiana lutea GN=BHY PE=2 SV=1	beta-carotene hydroxylase [Elaeis oleifera]	beta-carotene hydroxylase [Elaeis oleifera]
GSMUA_Achr11G02940_001	0	0	0	5.22503	17.968	5.73284	0.01	9.652	9.91468	0.00350123	NA	predicted protein [Populus trichocarpa]	predicted protein [Populus trichocarpa]
GSMUA_Achr11G02990_001	10.6677	12.5322	10.6921	34.6863	38.8302	34.0362	11.307	35.861	1.6652	1.67656e-25	R1A3_SOLDE Putative late blight resistance protein homolog R1A-3 OS=Solanum demissum GN=R1A-3 PE=5 SV=2	predicted protein [Populus trichocarpa]	predicted protein [Populus trichocarpa]
GSMUA_Achr11G03000_001	0.872795	0.82739	1.17579	5.15681	5.19696	3.20396	0.969	4.529	2.22462	8.35787e-08	GACA_DICDI Rho GTPase-activating protein gacA OS=Dictyostelium discoideum GN=gacA PE=3 SV=1	rho GTPase-activating protein 32-like [Glycine max]	PREDICTED: rho GTPase-activating protein 32-like [Glycine max]
GSMUA_Achr11G03130_001	26.5144	31.8594	32.0344	3.60622	2.01023	3.49876	30.146	3.048	-3.30603	2.83157e-45	PCF2_ORYSJ Transcription factor PCF2 OS=Oryza sativa subsp. japonica GN=PCF2 PE=1 SV=1	Os08g0544800 [Oryza sativa Japonica Group]	Os08g0544800 [Oryza sativa Japonica Group]
GSMUA_Achr11G03140_001	8.85748	8.62463	8.30557	0.222104	0.442877	0.456994	8.606	0.384	-4.48616	2.41428e-90	SPXM2_ORYSJ SPX domain-containing membrane protein Os04g0573000 OS=Oryza sativa subsp. japonica GN=Os04g0573000 PE=2 SV=2	OSJNBa0019K04.6 [Oryza sativa Japonica Group]	OSJNBa0019K04.6 [Oryza sativa Japonica Group]
GSMUA_Achr11G03150_001	23.3181	25.3893	24.8845	5.11688	5.08625	4.15538	24.541	4.796	-2.35529	8.24707e-30	NA	uncharacterized protein LOC100790681 [Glycine max]	PREDICTED: uncharacterized protein LOC100790681 [Glycine max]
GSMUA_Achr11G03230_001	5.69025	5.22504	8.51166	0.493758	0.966413	0.343965	6.486	0.611	-3.40808	2.39443e-10	MATE9_ARATH MATE efflux family protein 9 OS=Arabidopsis thaliana GN=DTXL5 PE=2 SV=1	hypothetical protein SORBIDRAFT_04g031980 [Sorghum bicolor]	hypothetical protein SORBIDRAFT_04g031980 [Sorghum bicolor]
GSMUA_Achr11G03290_001	65.3512	67.2558	65.8238	193.064	201.475	208.207	66.154	200.925	1.60276	1.18552e-169	ANL2_ARATH Homeobox-leucine zipper protein ANTHOCYANINLESS 2 OS=Arabidopsis thaliana GN=ANL2 PE=2 SV=1	homeobox-leucine zipper protein ANTHOCYANINLESS 2 [Vitis vinifera]	PREDICTED: homeobox-leucine zipper protein ANTHOCYANINLESS 2 [Vitis vinifera]
GSMUA_Achr11G03330_001	2.84876	2.4411	3.36095	0.753863	1.72958	1.27597	2.894	1.263	-1.19621	0.000124333	LAC6_ARATH Laccase-6 OS=Arabidopsis thaliana GN=LAC6 PE=2 SV=1	hypothetical protein VITISV_029713 [Vitis vinifera]	hypothetical protein VITISV_029713 [Vitis vinifera]
GSMUA_Achr11G03360_001	0.957706	2.67157	2.89924	4.24286	4.91779	4.59203	2.186	4.594	1.07146	0.013156	DOF46_ARATH Dof zinc finger protein DOF4.6 OS=Arabidopsis thaliana GN=DOF4.6 PE=2 SV=2	hypothetical protein PRUPE_ppa008843mg [Prunus persica]	hypothetical protein PRUPE_ppa008843mg [Prunus persica]
GSMUA_Achr11G03400_001	41.0575	46.6168	44.7659	113.865	112.778	110.128	44.157	112.267	1.34622	1.88627e-53	FBL53_ARATH F-box/LRR-repeat protein At3g48880 OS=Arabidopsis thaliana GN=At3g48880 PE=2 SV=1	hypothetical protein SORBIDRAFT_01g013880 [Sorghum bicolor]	hypothetical protein SORBIDRAFT_01g013880 [Sorghum bicolor]
GSMUA_Achr11G03420_001	52.3722	52.6448	54.6744	110.024	120.14	125.119	53.24	118.438	1.15355	9.65294e-41	BCS1_SCHPO Probable mitochondrial chaperone bcs1 OS=Schizosaccharomyces pombe (strain 972 / ATCC 24843) GN=SPAC644.07 PE=2 SV=1	hypothetical protein ZEAMMB73_293837 [Zea mays]	TPA: hypothetical protein ZEAMMB73_293837 [Zea mays]
GSMUA_Achr11G03500_001	0.670856	0.646804	0.39007	2.2684	2.53105	2.31874	0.579	2.383	2.04114	1.58367e-10	MEGL_PSEPU Methionine gamma-lyase OS=Pseudomonas putida GN=mdeA PE=1 SV=2	uncharacterized protein LOC100253017 [Vitis vinifera]	PREDICTED: uncharacterized protein LOC100253017 [Vitis vinifera]
GSMUA_Achr11G03550_001	0	0.638612	0	9.32759	17.7287	10.4176	0.223	12.501	5.80886	1.55261e-12	C89A2_ARATH Cytochrome P450 89A2 OS=Arabidopsis thaliana GN=CYP89A2 PE=2 SV=2	predicted protein [Hordeum vulgare subsp. vulgare]	predicted protein [Hordeum vulgare subsp. vulgare]
GSMUA_Achr11G03560_001	8.9974	3.15733	4.45936	127.124	142.848	157.293	5.548	142.432	4.68216	2.33636e-94	C89A9_ARATH Cytochrome P450 89A9 OS=Arabidopsis thaliana GN=CYP89A9 PE=2 SV=1	cytochrome P450, putative [Ricinus communis]	cytochrome P450, putative [Ricinus communis]
GSMUA_Achr11G03790_001	167.516	169.385	177.461	26.0671	22.2294	23.0189	171.464	23.782	-2.84996	0	TL225_ARATH Thylakoid lumenal protein At1g12250, chloroplastic OS=Arabidopsis thaliana GN=At1g12250 PE=1 SV=1	hypothetical protein OsI_08249 [Oryza sativa Indica Group]	hypothetical protein OsI_08249 [Oryza sativa Indica Group]
GSMUA_Achr11G03830_001	3.96815	4.37235	3.37612	9.61668	9.5591	11.4935	3.916	10.233	1.38578	1.8321e-16	SKU5_ARATH Monocopper oxidase-like protein SKU5 OS=Arabidopsis thaliana GN=SKU5 PE=1 SV=1	hypothetical protein OsI_34261 [Oryza sativa Indica Group]	hypothetical protein OsI_34261 [Oryza sativa Indica Group]
GSMUA_Achr11G03870_001	7.47137	6.77466	6.61835	2.75487	2.75867	3.45427	6.965	2.999	-1.21564	6.2828e-25	NA	uncharacterized protein LOC100258456 [Vitis vinifera]	PREDICTED: uncharacterized protein LOC100258456 [Vitis vinifera]
GSMUA_Achr11G04010_001	242.517	240.059	241.208	96.2741	93.9581	90.3001	241.271	93.521	-1.36729	3.23781e-149	GPX6_ARATH Probable phospholipid hydroperoxide glutathione peroxidase 6, mitochondrial OS=Arabidopsis thaliana GN=GPX6 PE=2 SV=2	glutathione peroxidase [Musa acuminata AAA Group]	glutathione peroxidase [Musa acuminata AAA Group]
GSMUA_Achr11G04050_001	9.96067	10.9465	9.84719	25.3946	23.5775	27.5552	10.261	25.519	1.3144	2.09636e-44	LVSC_DICDI BEACH domain-containing protein lvsC OS=Dictyostelium discoideum GN=lvsC PE=4 SV=2	OSJNBb0012E24.4 [Oryza sativa Japonica Group]	OSJNBb0012E24.4 [Oryza sativa Japonica Group]
GSMUA_Achr11G04090_001	0.117232	0	0	1.44722	2.20185	1.45248	0.049	1.711	5.12591	2.41808e-07	MYB4_ORYSJ Myb-related protein Myb4 OS=Oryza sativa subsp. japonica GN=MYB4 PE=2 SV=2	putative P-type R2R3 Myb protein [Oryza sativa Japonica Group]	putative P-type R2R3 Myb protein [Oryza sativa Japonica Group]
GSMUA_Achr11G04110_001	22.3068	25.7243	25.1979	70.8548	73.7975	72.6429	24.42	72.442	1.56876	1.35822e-80	MSBP2_ARATH Membrane steroid-binding protein 2 OS=Arabidopsis thaliana GN=MSBP2 PE=1 SV=1	hypothetical protein SORBIDRAFT_01g017840 [Sorghum bicolor]	hypothetical protein SORBIDRAFT_01g017840 [Sorghum bicolor]
GSMUA_Achr11G04120_001	10.231	11.0637	10.3255	5.93111	4.02667	5.15226	10.55	5.047	-1.06375	2.91793e-06	DEGS1_CHICK Sphingolipid delta(4)-desaturase DES1 OS=Gallus gallus GN=DEGS1 PE=2 SV=1	hypothetical protein OsI_08223 [Oryza sativa Indica Group]	hypothetical protein OsI_08223 [Oryza sativa Indica Group]
GSMUA_Achr11G04150_001	18.1793	20.8552	20.6514	107.866	102.75	109.079	19.905	106.575	2.42067	4.05818e-252	NA	CBS domain-containing protein CBSX5-like [Brachypodium distachyon]	PREDICTED: CBS domain-containing protein CBSX5-like [Brachypodium distachyon]
GSMUA_Achr11G04160_001	57.8442	57.6976	65.8659	290.768	332.291	330.003	60.479	317.697	2.39315	5.19807e-161	NA	uncharacterized protein LOC100280253 [Zea mays]	uncharacterized protein LOC100280253 [Zea mays]
GSMUA_Achr11G04170_001	18.1344	18.7391	17.9491	42.4142	43.8387	39.6466	18.284	41.977	1.19902	8.7045e-41	CLC2_ORYSJ Clathrin light chain 2 OS=Oryza sativa subsp. japonica GN=Os06g0731800 PE=2 SV=1	clathrin light chain 1-like [Vitis vinifera]	PREDICTED: clathrin light chain 1-like [Vitis vinifera]
GSMUA_Achr11G04180_001	2.61053	2.03426	1.51137	0.508585	0.722811	0.379077	2.062	0.547	-1.91443	0.000619647	ALLP_BACSU Probable allantoin permease OS=Bacillus subtilis GN=pucI PE=2 SV=1	hypothetical protein OsJ_07854 [Oryza sativa Japonica Group]	hypothetical protein OsJ_07854 [Oryza sativa Japonica Group]
GSMUA_Achr11G04190_001	8.55279	8.66675	9.27323	1.0306	1.21316	1.00564	8.841	1.093	-3.01592	6.31427e-60	LUT1_ARATH Carotene epsilon-monooxygenase, chloroplastic OS=Arabidopsis thaliana GN=CYP97C1 PE=1 SV=1	carotene epsilon-monooxygenase, chloroplastic-like [Cucumis sativus]	PREDICTED: carotene epsilon-monooxygenase, chloroplastic-like [Cucumis sativus]
GSMUA_Achr11G04230_001	16.6827	24.0019	28.21	163.102	236.59	227.251	22.975	208.991	3.1853	1.56585e-64	NA	ankyrin repeat-containing protein At2g01680-like [Vitis vinifera]	PREDICTED: ankyrin repeat-containing protein At2g01680-like [Vitis vinifera]
GSMUA_Achr11G04240_001	0.630811	0.458397	0.605478	3.16474	3.05621	4.01416	0.575	3.422	2.57321	1.51868e-10	NA	unnamed protein product [Vitis vinifera]	unnamed protein product [Vitis vinifera]
GSMUA_Achr11G04250_001	18.2937	19.6905	20.1157	179.519	173.058	170.322	19.377	174.31	3.16924	0	Y3236_ARATH Ankyrin repeat-containing protein At3g12360 OS=Arabidopsis thaliana GN=At3g12360 PE=2 SV=1	ankyrin repeat-containing protein At2g01680-like [Vitis vinifera]	PREDICTED: ankyrin repeat-containing protein At2g01680-like [Vitis vinifera]
GSMUA_Achr11G04270_001	49.9902	52.3052	51.353	391.383	386.97	369.204	51.226	382.529	2.90062	0	NA	ankyrin repeat family protein [Citrus unshiu]	ankyrin repeat family protein [Citrus unshiu]
GSMUA_Achr11G04280_001	3.81971	4.01758	4.89986	27.4906	25.9793	26.3503	4.256	26.617	2.64478	9.87334e-143	NA	uncharacterized protein LOC100837046 [Brachypodium distachyon]	PREDICTED: uncharacterized protein LOC100837046 [Brachypodium distachyon]
GSMUA_Achr11G04300_001	2.40362	2.29885	2.44946	0.713171	0.651062	0.695151	2.394	0.696	-1.78226	1.0337e-12	ORP2A_ARATH Oxysterol-binding protein-related protein 2A OS=Arabidopsis thaliana GN=ORP2A PE=2 SV=1	Oxysterol-binding protein, expressed [Oryza sativa Japonica Group]	Oxysterol-binding protein, expressed [Oryza sativa Japonica Group]
GSMUA_Achr11G04370_001	0.517261	0.735506	0.338338	0	0.124654	0.181449	0.54	0.112	-2.26946	0.00276342	GLPT1_ARATH Putative glycerol-3-phosphate transporter 1 OS=Arabidopsis thaliana GN=At3g47420 PE=2 SV=1	predicted protein [Hordeum vulgare subsp. vulgare]	predicted protein [Hordeum vulgare subsp. vulgare]
GSMUA_Achr11G04470_001	0.428063	0.905948	0.638675	3.41145	4.36456	3.71396	0.668	3.84	2.52319	3.13149e-13	NCS1_COPJA S-norcoclaurine synthase 1 OS=Coptis japonica GN=NCS1 PE=1 SV=1	hypothetical protein PRUPE_ppa007716mg [Prunus persica]	hypothetical protein PRUPE_ppa007716mg [Prunus persica]
GSMUA_Achr11G04490_001	0.444569	0.692408	0.284512	1.86991	3.16532	2.32744	0.484	2.464	2.34792	7.68548e-07	NCS1_COPJA S-norcoclaurine synthase 1 OS=Coptis japonica GN=NCS1 PE=1 SV=1	hypothetical protein PRUPE_ppa007716mg [Prunus persica]	hypothetical protein PRUPE_ppa007716mg [Prunus persica]
GSMUA_Achr11G04500_001	0.181557	0.16886	0.086709	7.88993	10.7445	10.3419	0.156	9.669	5.95375	1.46948e-44	NCS1_COPJA S-norcoclaurine synthase 1 OS=Coptis japonica GN=NCS1 PE=1 SV=1	hypothetical protein PRUPE_ppa007716mg [Prunus persica]	hypothetical protein PRUPE_ppa007716mg [Prunus persica]
GSMUA_Achr11G04660_001	9.17443	12.9498	11.107	3.47629	5.10022	4.92225	11.087	4.51	-1.29767	1.51975e-08	NA	conserved hypothetical protein [Ricinus communis]	conserved hypothetical protein [Ricinus communis]
GSMUA_Achr11G04670_001	16.7151	19.8318	17.3658	4.78397	1.95605	3.55462	17.981	3.442	-2.38515	1.00569e-24	NA	uncharacterized protein LOC100241139 [Vitis vinifera]	PREDICTED: uncharacterized protein LOC100241139 [Vitis vinifera]
GSMUA_Achr11G04740_001	92.7685	98.0633	98.3606	37.6726	42.4786	40.6596	96.407	40.28	-1.25907	3.60549e-102	CIPK1_ORYSJ CBL-interacting protein kinase 1 OS=Oryza sativa subsp. japonica GN=CIPK1 PE=2 SV=1	Os01g0292200 [Oryza sativa Japonica Group]	Os01g0292200 [Oryza sativa Japonica Group]
GSMUA_Achr11G04760_001	33.3499	31.426	29.2707	7.65876	6.40908	5.10775	31.359	6.402	-2.29228	1.45749e-74	PDK_DROME [Pyruvate dehydrogenase [lipoamide]] kinase, mitochondrial OS=Drosophila melanogaster GN=Pdk PE=2 SV=2	[Pyruvate dehydrogenase [lipoamide]] kinase, mitochondrial [Vitis vinifera]	PREDICTED: [Pyruvate dehydrogenase [lipoamide]] kinase, mitochondrial [Vitis vinifera]
GSMUA_Achr11G04790_001	5.24933	5.74626	5.90488	30.1324	31.6188	32.7285	5.643	31.503	2.48095	4.04252e-86	Y2296_ARATH Probable receptor-like protein kinase At2g42960 OS=Arabidopsis thaliana GN=At2g42960 PE=2 SV=1	hypothetical protein VITISV_037750 [Vitis vinifera]	hypothetical protein VITISV_037750 [Vitis vinifera]
GSMUA_Achr11G04800_001	147.873	145.36	152.437	338.495	335.826	336.683	148.567	337.011	1.18168	2.29031e-120	PTI1_SOLLC Pto-interacting protein 1 OS=Solanum lycopersicum GN=PTI1 PE=1 SV=2	putative pto kinase interactor protein [Elaeis guineensis]	putative pto kinase interactor protein [Elaeis guineensis]
GSMUA_Achr11G04880_001	37.9539	43.5771	45.1119	176.318	186.677	193.746	42.224	185.59	2.13598	5.279e-167	PCP_ENT38 Pyrrolidone-carboxylate peptidase OS=Enterobacter sp. (strain 638) GN=pcp PE=3 SV=1	pyrrolidone-carboxylate peptidase isoform 1 [Vitis vinifera]	PREDICTED: pyrrolidone-carboxylate peptidase isoform 1 [Vitis vinifera]
GSMUA_Achr11G04900_001	156.456	105.715	231.394	472.825	815.535	635.075	164.532	641.155	1.9623	1.34541e-13	NA	NA	NA
GSMUA_Achr11G04910_001	14.9642	18.2316	16.7467	63.1161	68.8976	68.5044	16.658	66.849	2.00469	1.21376e-146	G6PD4_ARATH Glucose-6-phosphate 1-dehydrogenase 4, chloroplastic OS=Arabidopsis thaliana GN=At1g09420 PE=2 SV=1	glucose-6-phosphate 1-dehydrogenase 4, chloroplastic-like [Vitis vinifera]	PREDICTED: glucose-6-phosphate 1-dehydrogenase 4, chloroplastic-like [Vitis vinifera]
GSMUA_Achr11G04930_001	25.5044	27.3121	26.5494	130.502	140.307	125.875	26.465	132.238	2.32098	8.60256e-142	MYB05_ANTMA Myb-related protein 305 OS=Antirrhinum majus GN=MYB305 PE=2 SV=1	R2R3 MYB protein [Thinopyrum intermedium]	R2R3 MYB protein [Thinopyrum intermedium]
GSMUA_Achr11G05030_001	34.6099	34.4494	35.5607	76.2761	75.832	73.2887	34.883	75.142	1.1071	1.20202e-66	ACLB1_ORYSJ ATP-citrate synthase beta chain protein 1 OS=Oryza sativa subsp. japonica GN=ACLB-1 PE=2 SV=1	Os01g0300200 [Oryza sativa Japonica Group]	Os01g0300200 [Oryza sativa Japonica Group]
GSMUA_Achr11G05050_001	31.8967	31.0227	29.25	2.49146	2.68043	2.07787	30.733	2.427	-3.66254	3.70479e-282	MBB1_CHLRE PsbB mRNA maturation factor Mbb1, chloroplastic OS=Chlamydomonas reinhardtii GN=MBB1 PE=2 SV=1	psbB mRNA maturation factor Mbb1, chloroplastic [Vitis vinifera]	PREDICTED: psbB mRNA maturation factor Mbb1, chloroplastic [Vitis vinifera]
GSMUA_Achr11G05070_001	67.0043	69.0009	72.004	29.401	27.9761	27.5368	69.346	28.315	-1.29225	1.12473e-25	NA	Os08g0422300 [Oryza sativa Japonica Group]	Os08g0422300 [Oryza sativa Japonica Group]
GSMUA_Achr11G05080_001	2.09698	1.76912	1.36237	6.97109	6.39575	6.40379	1.753	6.6	1.91264	2.50335e-23	AL221_ARATH Aldehyde dehydrogenase 22A1 OS=Arabidopsis thaliana GN=ALDH22A1 PE=2 SV=2	Os07g0688800 [Oryza sativa Japonica Group]	Os07g0688800 [Oryza sativa Japonica Group]
GSMUA_Achr11G05140_001	114.998	111.337	124.012	529.523	501.256	519.055	116.792	516.621	2.14516	2.78197e-115	OCS1_MAIZE Ocs element-binding factor 1 OS=Zea mays GN=OBF1 PE=2 SV=2	predicted protein [Populus trichocarpa]	predicted protein [Populus trichocarpa]
GSMUA_Achr11G05150_001	2925.67	3032.71	3236.47	91.801	100.661	88.5123	3064.96	93.668	-5.03217	0	CP12_CHLRE Calvin cycle protein CP12 OS=Chlamydomonas reinhardtii GN=cp12 PE=1 SV=1	Os01g0303000 [Oryza sativa Japonica Group]	Os01g0303000 [Oryza sativa Japonica Group]
GSMUA_Achr11G05210_001	73.3548	76.1376	75.5994	18.1899	21.0407	19.4896	75.041	19.583	-1.93808	2.33705e-26	NA	uncharacterized protein LOC100258949 [Vitis vinifera]	PREDICTED: uncharacterized protein LOC100258949 [Vitis vinifera]
GSMUA_Achr11G05250_001	0.176189	0.156294	0	35.5127	34.5847	39.0395	0.121	36.389	8.23235	1.07112e-160	NA	hypothetical protein PRUPE_ppa003704mg [Prunus persica]	hypothetical protein PRUPE_ppa003704mg [Prunus persica]
GSMUA_Achr11G05260_001	12.6793	12.5318	11.0961	54.0475	53.1471	53.8151	12.112	53.68	2.14795	4.18692e-176	NA	uncharacterized protein LOC101303332 [Fragaria vesca subsp. vesca]	PREDICTED: uncharacterized protein LOC101303332 [Fragaria vesca subsp. vesca]
GSMUA_Achr11G05280_001	0	0	0	10.4094	12.4785	11.7133	0.01	11.544	10.1729	1.68222e-65	NA	uncharacterized protein LOC100262334 [Vitis vinifera]	PREDICTED: uncharacterized protein LOC100262334 [Vitis vinifera]
GSMUA_Achr11G05350_001	2.82384	3.34823	4.08657	10.0619	11.0776	11.7208	3.43	10.963	1.67636	1.29666e-08	GATL7_ARATH Probable galacturonosyltransferase-like 7 OS=Arabidopsis thaliana GN=GATL7 PE=2 SV=1	probable galacturonosyltransferase-like 7-like [Brachypodium distachyon]	PREDICTED: probable galacturonosyltransferase-like 7-like [Brachypodium distachyon]
GSMUA_Achr11G05400_001	1.61413	0.613749	1.91099	4.52896	5.16994	3.64378	1.39	4.458	1.68131	0.000590686	PLDP1_ARATH Phospholipase D p1 OS=Arabidopsis thaliana GN=PLDP1 PE=2 SV=1	phospholipase D p1-like [Solanum lycopersicum]	PREDICTED: phospholipase D p1-like [Solanum lycopersicum]
GSMUA_Achr11G05430_001	1.44456	1.46597	2.69824	8.53205	6.70188	7.72916	1.88	7.664	2.02736	6.21208e-18	NA	pectin methylesterase [Musa acuminata AAA Group]	pectin methylesterase [Musa acuminata AAA Group]
GSMUA_Achr11G05510_001	38.0571	38.9226	47.4018	118.178	122.763	114.498	41.471	118.49	1.51459	1.98402e-56	NA	putative dormancy/auxin associated protein [Elaeis guineensis]	putative dormancy/auxin associated protein [Elaeis guineensis]
GSMUA_Achr11G05530_001	91.8647	97.1471	96.9201	244.616	258.091	259.601	95.321	254.113	1.4146	3.83208e-169	UXS1_HUMAN UDP-glucuronic acid decarboxylase 1 OS=Homo sapiens GN=UXS1 PE=1 SV=1	UDP-glucuronic acid decarboxylase 1-like [Vitis vinifera]	PREDICTED: UDP-glucuronic acid decarboxylase 1-like [Vitis vinifera]
GSMUA_Achr11G05540_001	25.8513	27.0939	24.022	56.941	53.8088	58.1397	25.666	56.307	1.13346	2.92093e-56	PRL1_ARATH Protein pleiotropic regulatory locus 1 OS=Arabidopsis thaliana GN=PRL1 PE=1 SV=1	LOC100282926 [Zea mays]	LOC100282926 [Zea mays]
GSMUA_Achr11G05550_001	0.175404	0	0.164825	2.80108	2.77605	2.51015	0.123	2.706	4.45943	1.19691e-12	AGCT1_HORVU Agmatine coumaroyltransferase-1 OS=Hordeum vulgare GN=ACT-1 PE=1 SV=1	hypothetical_protein [Oryza glaberrima]	hypothetical_protein [Oryza glaberrima]
GSMUA_Achr11G05580_001	3.76083	2.82864	2.6854	1.62126	1.37083	1.49249	3.102	1.505	-1.04344	0.0159399	BGL03_ORYSJ Beta-glucosidase 3 OS=Oryza sativa subsp. japonica GN=BGLU3 PE=2 SV=2	acyl-glucose-dependent anthocyanin 7-O-glucosyltransferase [Agapanthus africanus]	acyl-glucose-dependent anthocyanin 7-O-glucosyltransferase [Agapanthus africanus]
GSMUA_Achr11G05590_001	30.7531	28.0709	27.8765	12.5588	12.0192	12.5214	28.91	12.376	-1.22402	5.94164e-65	BGL22_ORYSJ Beta-glucosidase 22 OS=Oryza sativa subsp. japonica GN=BGLU22 PE=2 SV=1	unnamed protein product [Vitis vinifera]	unnamed protein product [Vitis vinifera]
GSMUA_Achr11G05630_001	1.49078	1.05885	1.58457	4.90344	4.14926	4.16162	1.388	4.415	1.66941	3.74963e-06	F179B_MOUSE Protein FAM179B OS=Mus musculus GN=Fam179b PE=2 SV=2	Os01g0931200 [Oryza sativa Japonica Group]	Os01g0931200 [Oryza sativa Japonica Group]
GSMUA_Achr11G05640_001	99.4005	105.528	108.989	297.555	285.727	302.187	104.649	295.166	1.49597	1.61935e-155	TPK1_HUMAN Thiamin pyrophosphokinase 1 OS=Homo sapiens GN=TPK1 PE=1 SV=1	thiamin pyrophosphokinase 1-like [Fragaria vesca subsp. vesca]	PREDICTED: thiamin pyrophosphokinase 1-like [Fragaria vesca subsp. vesca]
GSMUA_Achr11G05720_001	6.4111	8.30524	5.75248	1.39658	1.64212	1.47728	6.833	1.515	-2.1732	3.7953e-09	NA	uncharacterized protein LOC100264463 [Vitis vinifera]	PREDICTED: uncharacterized protein LOC100264463 [Vitis vinifera]
GSMUA_Achr11G05770_001	0.277029	0	0.0671658	1.9063	3.00048	3.17368	0.125	2.703	4.43456	3.47569e-14	ACR4_ARATH Serine/threonine-protein kinase-like protein ACR4 OS=Arabidopsis thaliana GN=ACR4 PE=1 SV=1	predicted protein [Hordeum vulgare subsp. vulgare]	predicted protein [Hordeum vulgare subsp. vulgare]
GSMUA_Achr11G05840_001	1.63147	1.45525	2.21124	41.1647	39.0933	40.6292	1.776	40.306	4.50429	2.52683e-162	SCL3_ARATH Scarecrow-like protein 3 OS=Arabidopsis thaliana GN=SCL3 PE=2 SV=1	scarecrow-like protein 3 [Vitis vinifera]	PREDICTED: scarecrow-like protein 3 [Vitis vinifera]
GSMUA_Achr11G05850_001	6.13363	4.68126	5.0834	32.6498	32.0344	27.9332	5.309	30.882	2.54025	4.66401e-72	NA	Os01g0950700 [Oryza sativa Japonica Group]	Os01g0950700 [Oryza sativa Japonica Group]
GSMUA_Achr11G05890_001	4.76228	3.67645	2.90499	0	0	0	3.791	0.01	-8.56643	0.000528027	NA	hypothetical protein OsJ_04757 [Oryza sativa Japonica Group]	hypothetical protein OsJ_04757 [Oryza sativa Japonica Group]
GSMUA_Achr11G05940_001	93.9444	96.0609	98.157	204.014	197.483	198.401	96.064	199.976	1.05776	1.45062e-87	ERF1Z_ARATH Eukaryotic peptide chain release factor subunit 1-3 OS=Arabidopsis thaliana GN=ERF1-3 PE=2 SV=1	unnamed protein product [Vitis vinifera]	unnamed protein product [Vitis vinifera]
GSMUA_Achr11G05960_001	602.425	720.666	858.252	1456.15	2706.94	1960.83	727.124	2041.32	1.48923	8.16018e-20	NA	hypothetical protein SORBIDRAFT_02g041980 [Sorghum bicolor]	hypothetical protein SORBIDRAFT_02g041980 [Sorghum bicolor]
GSMUA_Achr11G05970_001	150.714	137.258	154.066	401.347	418.651	381.024	147.356	400.351	1.44196	5.44869e-108	NA	polyadenylate-binding protein-interacting protein 2 [Vitis vinifera]	PREDICTED: polyadenylate-binding protein-interacting protein 2 [Vitis vinifera]
GSMUA_Achr11G05990_001	0.588156	0.434979	0.481468	4.18851	4.52505	4.24202	0.512	4.329	3.07982	1.46803e-24	HXK3_ORYSJ Hexokinase-3 OS=Oryza sativa subsp. japonica GN=HXK3 PE=2 SV=1	hypothetical protein OsI_05139 [Oryza sativa Indica Group]	hypothetical protein OsI_05139 [Oryza sativa Indica Group]
GSMUA_Achr11G06020_001	17.4443	18.6189	18.729	6.85287	6.95132	6.91798	18.274	6.917	-1.40157	1.11456e-63	PUB44_ARATH U-box domain-containing protein 44 OS=Arabidopsis thaliana GN=PUB44 PE=1 SV=1	hypothetical protein SORBIDRAFT_03g045700 [Sorghum bicolor]	hypothetical protein SORBIDRAFT_03g045700 [Sorghum bicolor]
GSMUA_Achr11G06040_001	16.4672	17.5955	16.1268	7.41359	6.4361	8.53135	16.74	7.47	-1.16412	4.45322e-09	ARR9_ARATH Two-component response regulator ARR9 OS=Arabidopsis thaliana GN=ARR9 PE=1 SV=1	hypothetical protein PRUPE_ppa011054mg [Prunus persica]	hypothetical protein PRUPE_ppa011054mg [Prunus persica]
GSMUA_Achr11G06060_001	11.0612	8.83883	7.57154	20.102	19.923	17.583	9.167	19.213	1.06756	0.000124139	NA	unnamed protein product [Vitis vinifera]	unnamed protein product [Vitis vinifera]
GSMUA_Achr11G06090_001	12.9403	13.9211	15.0775	3.52291	3.64075	2.36642	13.99	3.187	-2.13413	1.36294e-58	NTRC_ORYSJ Thioredoxin reductase NTRC OS=Oryza sativa subsp. japonica GN=Os07g0657900 PE=1 SV=2	putative NADPH-dependent thioredoxin reductase C [Zea mays]	TPA: putative NADPH-dependent thioredoxin reductase C [Zea mays]
GSMUA_Achr11G06100_001	114.096	110.6	111.945	36.8022	40.0602	41.1659	112.224	39.353	-1.51184	6.684e-143	RK1_ARATH 50S ribosomal protein L1, chloroplastic OS=Arabidopsis thaliana GN=RPL1 PE=1 SV=1	50S ribosomal protein L1, chloroplastic-like [Solanum lycopersicum]	PREDICTED: 50S ribosomal protein L1, chloroplastic-like [Solanum lycopersicum]
GSMUA_Achr11G06190_001	5.54969	3.03526	5.57921	20.5546	18.9185	17.9886	4.731	19.164	2.01818	1.91877e-20	NA	uncharacterized protein LOC101314469 [Fragaria vesca subsp. vesca]	PREDICTED: uncharacterized protein LOC101314469 [Fragaria vesca subsp. vesca]
GSMUA_Achr11G06260_001	0.561425	0.773561	1.59491	2.75149	2.27759	2.63261	0.987	2.564	1.37727	0.0021504	WRK14_ARATH Probable WRKY transcription factor 14 OS=Arabidopsis thaliana GN=WRKY14 PE=2 SV=2	probable WRKY transcription factor 14-like [Vitis vinifera]	PREDICTED: probable WRKY transcription factor 14-like [Vitis vinifera]
GSMUA_Achr11G06270_001	6.62583	7.32981	6.97664	0.771545	0.812955	0.611598	6.987	0.742	-3.23518	8.59927e-68	NA	ruBisCO large subunit-binding protein subunit beta, chloroplastic [Vitis vinifera]	PREDICTED: ruBisCO large subunit-binding protein subunit beta, chloroplastic [Vitis vinifera]
GSMUA_Achr11G06280_001	10.6556	12.8143	12.3026	3.85224	3.75752	4.00249	11.934	3.881	-1.62058	2.42619e-21	NA	hypothetical protein PRUPE_ppa022539mg [Prunus persica]	hypothetical protein PRUPE_ppa022539mg [Prunus persica]
GSMUA_Achr11G06310_001	14.6538	12.6265	12.1732	0.876886	1.26936	1.08635	13.161	1.088	-3.59652	2.77281e-86	WAK5_ARATH Wall-associated receptor kinase 5 OS=Arabidopsis thaliana GN=WAK5 PE=2 SV=1	predicted protein [Hordeum vulgare subsp. vulgare]	predicted protein [Hordeum vulgare subsp. vulgare]
GSMUA_Achr11G06320_001	13.9424	15.444	15.6941	1.46654	1.45794	1.75316	15.037	1.569	-3.2606	5.47839e-104	WAK5_ARATH Wall-associated receptor kinase 5 OS=Arabidopsis thaliana GN=WAK5 PE=2 SV=1	wall-associated receptor kinase 2-like [Brachypodium distachyon]	PREDICTED: wall-associated receptor kinase 2-like [Brachypodium distachyon]
GSMUA_Achr11G06340_001	21.5022	28.8451	22.9017	9.89945	7.55467	7.14669	24.426	8.21	-1.57296	2.5481e-12	APL_ARATH Myb family transcription factor APL OS=Arabidopsis thaliana GN=APL PE=2 SV=2	hypothetical protein SORBIDRAFT_04g030830 [Sorghum bicolor]	hypothetical protein SORBIDRAFT_04g030830 [Sorghum bicolor]
GSMUA_Achr11G06360_001	115.133	117.042	119.497	242.544	236.191	229.329	117.234	236.031	1.00959	1.33297e-70	NA	uncharacterized protein LOC100261262 isoform 1 [Vitis vinifera]	PREDICTED: uncharacterized protein LOC100261262 isoform 1 [Vitis vinifera]
GSMUA_Achr11G06380_001	25.9338	24.4267	24.1928	50.0874	50.1939	53.8782	24.861	51.396	1.04777	4.18298e-44	CDKF4_ORYSJ Cyclin-dependent kinase F-4 OS=Oryza sativa subsp. japonica GN=CDKF-4 PE=2 SV=1	cyclin-dependent kinase F-4-like [Vitis vinifera]	PREDICTED: cyclin-dependent kinase F-4-like [Vitis vinifera]
GSMUA_Achr11G06390_001	2.7631	3.03718	2.72661	7.52337	9.14264	9.12748	2.852	8.608	1.5937	2.63767e-23	KDSR_HUMAN 3-ketodihydrosphingosine reductase OS=Homo sapiens GN=KDSR PE=1 SV=1	Os02g0701900 [Oryza sativa Japonica Group]	Os02g0701900 [Oryza sativa Japonica Group]
GSMUA_Achr11G06400_001	0.558249	0.481321	0.245844	4.74878	3.21506	3.80116	0.438	3.932	3.16626	4.75008e-17	RF12B_XENLA E3 ubiquitin-protein ligase RNF12-B OS=Xenopus laevis GN=rnf12-b PE=2 SV=1	uncharacterized protein LOC100838775 [Brachypodium distachyon]	PREDICTED: uncharacterized protein LOC100838775 [Brachypodium distachyon]
GSMUA_Achr11G06480_001	56.4865	57.0754	53.2112	24.7714	24.3565	23.8826	55.601	24.347	-1.19137	4.41789e-28	NA	transcription regulator, putative [Ricinus communis]	transcription regulator, putative [Ricinus communis]
GSMUA_Achr11G06540_001	16.8785	21.9786	20.5384	6.06883	6.59355	9.71875	19.809	7.47	-1.40698	3.48247e-09	NA	hypothetical protein SORBIDRAFT_04g001080 [Sorghum bicolor]	hypothetical protein SORBIDRAFT_04g001080 [Sorghum bicolor]
GSMUA_Achr11G06690_001	0.524444	0	0	0.961612	5.79373	5.21844	0.185	4.001	4.43476	0.00276704	AX22D_VIGRR Auxin-induced protein 22D OS=Vigna radiata var. radiata GN=AUX22D PE=2 SV=1	Full=Auxin-induced protein 22D; AltName: Full=Indole-3-acetic acid-induced protein ARG13	RecName: Full=Auxin-induced protein 22D; AltName: Full=Indole-3-acetic acid-induced protein ARG13
GSMUA_Achr11G06700_001	14.6251	13.9966	17.0561	7.84075	6.38805	4.88061	15.236	6.38	-1.25586	4.4763e-05	RT31_ORYSJ 30S ribosomal protein S31, mitochondrial OS=Oryza sativa subsp. japonica GN=Os09g0528100 PE=3 SV=2	hypothetical protein ARALYDRAFT_480991 [Arabidopsis lyrata subsp. lyrata]	hypothetical protein ARALYDRAFT_480991 [Arabidopsis lyrata subsp. lyrata]
GSMUA_Achr11G06750_001	13.3404	9.86549	9.52527	1.35709	1.48176	0	10.92	0.956	-3.51382	0.00426888	NA	NA	NA
GSMUA_Achr11G06760_001	31.1016	32.5026	32.2602	9.28221	9.9552	9.2828	31.965	9.517	-1.74791	2.45488e-78	DNAJ_THEEB Chaperone protein DnaJ OS=Thermosynechococcus elongatus (strain BP-1) GN=dnaJ PE=3 SV=2	chaperone protein DnaJ-like [Vitis vinifera]	PREDICTED: chaperone protein DnaJ-like [Vitis vinifera]
GSMUA_Achr11G06800_001	50.1137	56.6093	62.3345	0	1.23667	0	56.362	0.422	-7.06134	2.02785e-86	NA	uncharacterized protein LOC100828394 [Brachypodium distachyon]	PREDICTED: uncharacterized protein LOC100828394 [Brachypodium distachyon]
GSMUA_Achr11G06820_001	2.05253	3.24489	2.45756	0.520295	0.790921	0.480863	2.595	0.607	-2.09597	7.10254e-06	TAF8_HUMAN Transcription initiation factor TFIID subunit 8 OS=Homo sapiens GN=TAF8 PE=1 SV=1	uncharacterized protein LOC100260255 [Vitis vinifera]	PREDICTED: uncharacterized protein LOC100260255 [Vitis vinifera]
GSMUA_Achr11G07080_001	2.12022	1.63225	2.22901	8.46528	9.44911	7.91605	2.004	8.62	2.10481	1.39338e-20	C78A3_SOYBN Cytochrome P450 78A3 OS=Glycine max GN=CYP78A3 PE=2 SV=1	hypothetical protein OsI_30143 [Oryza sativa Indica Group]	hypothetical protein OsI_30143 [Oryza sativa Indica Group]
GSMUA_Achr11G07120_001	1.32417	2.02432	1.29222	8.30008	6.72321	6.7019	1.557	7.252	2.21961	1.41093e-18	NPS11_ARATH Novel plant SNARE 11 OS=Arabidopsis thaliana GN=NPSN11 PE=1 SV=2	novel plant SNARE 11 [Vitis vinifera]	PREDICTED: novel plant SNARE 11 [Vitis vinifera]
GSMUA_Achr11G07130_001	1.51627	1.66887	1.41074	2.8395	4.08044	3.94394	1.542	3.631	1.23556	0.000185065	HA22I_ARATH HVA22-like protein i OS=Arabidopsis thaliana GN=HVA22I PE=2 SV=2	hypothetical protein PRUPE_ppa009458mg [Prunus persica]	hypothetical protein PRUPE_ppa009458mg [Prunus persica]
GSMUA_Achr11G07180_001	13.3227	11.3504	11.1453	44.7034	47.1866	40.0487	11.949	43.99	1.88029	3.36875e-30	NA	unnamed protein product [Vitis vinifera]	unnamed protein product [Vitis vinifera]
GSMUA_Achr11G07370_001	0.124393	0.340362	0.351793	1.007	1.50891	2.22676	0.282	1.591	2.49617	0.00116183	NA	uncharacterized protein LOC100251191 [Vitis vinifera]	PREDICTED: uncharacterized protein LOC100251191 [Vitis vinifera]
GSMUA_Achr11G07380_001	12.1931	10.7096	12.7064	6.4805	5.29766	5.71507	11.88	5.841	-1.02425	3.49817e-11	NUD23_ARATH Nudix hydrolase 23, chloroplastic OS=Arabidopsis thaliana GN=NUDT23 PE=1 SV=2	nudix hydrolase 23 [Zea mays]	TPA: nudix hydrolase 23 [Zea mays]
GSMUA_Achr11G07410_001	35.8024	37.68	37.736	3.51084	2.58911	3.1882	37.083	3.106	-3.57763	9.09478e-217	NA	hypothetical protein OsJ_30276 [Oryza sativa Japonica Group]	hypothetical protein OsJ_30276 [Oryza sativa Japonica Group]
GSMUA_Achr11G07430_001	46.7828	50.0562	48.854	13.6315	16.9531	14.6949	48.574	15.103	-1.68535	1.35778e-84	NA	hypothetical protein [Zea mays]	hypothetical protein [Zea mays]
GSMUA_Achr11G07450_001	0.380262	0.469636	1.02222	4.6157	4.93525	4.21328	0.634	4.598	2.85845	4.62894e-17	PSY_NARPS Phytoene synthase, chloroplastic OS=Narcissus pseudonarcissus GN=PSY PE=2 SV=1	phytoene synthase 1 [Musa acuminata AAA Group]	phytoene synthase 1 [Musa acuminata AAA Group]
GSMUA_Achr11G07600_001	124.635	123.297	111.114	42.1617	34.557	21.7086	119.692	32.819	-1.86672	3.93822e-15	NA	uncharacterized protein LOC100249100 [Vitis vinifera]	PREDICTED: uncharacterized protein LOC100249100 [Vitis vinifera]
GSMUA_Achr11G07780_001	17.8687	16.9036	18.0915	39.9045	46.9883	45.1422	17.631	44.022	1.32011	3.17639e-27	RHA1B_ARATH E3 ubiquitin-protein ligase RHA1B OS=Arabidopsis thaliana GN=RHA1B PE=2 SV=1	E3 ubiquitin-protein ligase RHA1B-like [Brachypodium distachyon]	PREDICTED: E3 ubiquitin-protein ligase RHA1B-like [Brachypodium distachyon]
GSMUA_Achr11G07910_001	37.7131	38.1196	37.5011	10.5846	10.628	12.6873	37.788	11.31	-1.74033	2.80828e-55	SINA2_ARATH E3 ubiquitin-protein ligase SINAT2 OS=Arabidopsis thaliana GN=SINAT2 PE=2 SV=1	Os02g0128800 [Oryza sativa Japonica Group]	Os02g0128800 [Oryza sativa Japonica Group]
GSMUA_Achr11G07970_001	2.49627	1.73642	3.56806	1.31513	0.384489	1.01724	2.61	0.916	-1.51063	0.0312294	NA	hypothetical protein SORBIDRAFT_01g003910 [Sorghum bicolor]	hypothetical protein SORBIDRAFT_01g003910 [Sorghum bicolor]
GSMUA_Achr11G07980_001	3.80905	4.69627	3.71556	1.47003	1.27646	0.597028	4.084	1.125	-1.86006	2.50691e-05	SKI25_ARATH F-box/kelch-repeat protein SKIP25 OS=Arabidopsis thaliana GN=SKIP25 PE=1 SV=1	F-box/kelch-repeat protein SKIP25-like [Cucumis sativus]	PREDICTED: F-box/kelch-repeat protein SKIP25-like [Cucumis sativus]
GSMUA_Achr11G07990_001	7.59671	10.8839	9.4377	3.12284	3.64659	3.59138	9.316	3.464	-1.42727	1.21892e-08	NA	uncharacterized protein LOC100831110 [Brachypodium distachyon]	PREDICTED: uncharacterized protein LOC100831110 [Brachypodium distachyon]
GSMUA_Achr11G08010_001	40.1711	37.0608	36.9915	2.1679	2.33547	2.02709	38.084	2.187	-4.12216	7.89619e-241	RPOD_NOSS1 RNA polymerase sigma factor rpoD OS=Nostoc sp. (strain PCC 7120 / UTEX 2576) GN=rpoD PE=3 SV=1	predicted protein [Populus trichocarpa]	predicted protein [Populus trichocarpa]
GSMUA_Achr11G08020_001	16.7906	15.8841	17.6538	8.60243	8.66815	7.23525	16.786	8.179	-1.03726	2.31066e-16	LHP1_ARATH Chromo domain-containing protein LHP1 OS=Arabidopsis thaliana GN=LHP1 PE=1 SV=2	terminal flower 2 protein [Malus x domestica]	terminal flower 2 protein [Malus x domestica]
GSMUA_Achr11G08030_001	22.7386	29.259	28.8193	4.19942	1.96294	2.63836	26.949	2.944	-3.19438	2.72617e-41	NA	conserved hypothetical protein [Ricinus communis]	conserved hypothetical protein [Ricinus communis]
GSMUA_Achr11G08040_001	38.7596	41.7904	39.1014	4.60336	3.51918	4.78017	39.894	4.311	-3.21008	4.87175e-36	PCXA_ACAM1 Proton extrusion protein PcxA OS=Acaryochloris marina (strain MBIC 11017) GN=pcxA PE=3 SV=1	chloroplast envelope membrane protein-like [Glycine max]	PREDICTED: chloroplast envelope membrane protein-like [Glycine max]
GSMUA_Achr11G08100_001	9.91013	13.6862	12.3794	4.88425	3.38751	6.4266	12.002	4.909	-1.28977	8.73001e-05	Y5620_ARATH Putative RNA methyltransferase At5g10620 OS=Arabidopsis thaliana GN=At5g10620 PE=2 SV=1	putative RNA methyltransferase At5g10620-like [Brachypodium distachyon]	PREDICTED: putative RNA methyltransferase At5g10620-like [Brachypodium distachyon]
GSMUA_Achr11G08110_001	14.4375	16.0416	17.1584	37.1155	44.6893	39.3837	15.889	40.406	1.34654	7.66786e-27	NA	Os08g0230000 [Oryza sativa Japonica Group]	Os08g0230000 [Oryza sativa Japonica Group]
GSMUA_Achr11G08290_001	29.4119	31.6977	29.4707	15.8549	15.2082	13.7801	30.203	14.958	-1.01377	4.00864e-15	WRK40_ARATH Probable WRKY transcription factor 40 OS=Arabidopsis thaliana GN=WRKY40 PE=1 SV=1	transcription factor WRKY71 [Musa ABB Group]	transcription factor WRKY71 [Musa ABB Group]
GSMUA_Achr11G08310_001	5.99412	5.43827	6.07441	2.29275	2.92065	2.66761	5.846	2.637	-1.14855	5.82884e-11	ARR12_ARATH Two-component response regulator ARR12 OS=Arabidopsis thaliana GN=ARR12 PE=2 SV=2	two-component response regulator ARR12-like [Vitis vinifera]	PREDICTED: two-component response regulator ARR12-like [Vitis vinifera]
GSMUA_Achr11G08350_001	0.702865	0.667604	0.681188	1.59953	2.13129	2.05984	0.694	1.94	1.48305	0.000254726	PP220_ARATH Pentatricopeptide repeat-containing protein At3g09040, mitochondrial OS=Arabidopsis thaliana GN=PCMP-E88 PE=2 SV=1	unnamed protein product [Vitis vinifera]	unnamed protein product [Vitis vinifera]
GSMUA_Achr11G08390_001	2.76924	0.959158	1.74354	0	0	0	1.834	0.01	-7.51885	0.00103734	UBE12_WHEAT Ubiquitin-activating enzyme E1 2 OS=Triticum aestivum GN=UBA2 PE=2 SV=1	ubiquitin-activating enzyme E1 2-like [Fragaria vesca subsp. vesca]	PREDICTED: ubiquitin-activating enzyme E1 2-like [Fragaria vesca subsp. vesca]
GSMUA_Achr11G08470_001	31.8787	36.0887	32.3809	340.834	353.937	360.579	33.459	351.793	3.39426	0	COL14_ARATH Zinc finger protein CONSTANS-LIKE 14 OS=Arabidopsis thaliana GN=COL14 PE=2 SV=2	zinc finger protein CONSTANS-LIKE 14-like [Brachypodium distachyon]	PREDICTED: zinc finger protein CONSTANS-LIKE 14-like [Brachypodium distachyon]
GSMUA_Achr11G08540_001	6.88267	8.88232	10.0754	22.9422	23.7913	24.9178	8.623	23.894	1.47039	2.1882e-21	RIN4_ARATH RPM1-interacting protein 4 OS=Arabidopsis thaliana GN=RIN4 PE=1 SV=1	uncharacterized protein LOC101260623 [Solanum lycopersicum]	PREDICTED: uncharacterized protein LOC101260623 [Solanum lycopersicum]
GSMUA_Achr11G08570_001	2.02072	1.53793	1.68637	6.08611	5.68133	6.57516	1.758	6.124	1.80054	8.53152e-14	B120_ARATH G-type lectin S-receptor-like serine/threonine-protein kinase B120 OS=Arabidopsis thaliana GN=B120 PE=1 SV=1	G-type lectin S-receptor-like serine/threonine-protein kinase B120-like [Vitis vinifera]	PREDICTED: G-type lectin S-receptor-like serine/threonine-protein kinase B120-like [Vitis vinifera]
GSMUA_Achr11G08590_001	17.2102	15.4212	21.3269	0.376845	1.03653	0.703107	17.996	0.715	-4.65359	1.65299e-20	NA	predicted protein [Hordeum vulgare subsp. vulgare]	predicted protein [Hordeum vulgare subsp. vulgare]
GSMUA_Achr11G08610_001	2.02341	2.88386	2.72842	0.330521	0.296066	0.322602	2.555	0.326	-2.97038	2.9068e-05	UBXN6_BOVIN UBX domain-containing protein 6 OS=Bos taurus GN=UBXN6 PE=2 SV=1	hypothetical protein ZEAMMB73_033478 [Zea mays]	hypothetical protein ZEAMMB73_033478 [Zea mays]
GSMUA_Achr11G08650_001	51.6607	55.4658	52.9873	16.786	21.0436	22.5843	53.381	20.148	-1.40569	4.69405e-44	QORH_ARATH Putative quinone-oxidoreductase homolog, chloroplastic OS=Arabidopsis thaliana GN=At4g13010 PE=2 SV=1	unknown [Zea mays]	unknown [Zea mays]
GSMUA_Achr11G08750_001	0	0.137244	0	0.878739	1.94411	3.60652	0.056	2.153	5.26478	0.00149073	COL7_ARATH Zinc finger protein CONSTANS-LIKE 7 OS=Arabidopsis thaliana GN=COL7 PE=2 SV=1	unnamed protein product [Vitis vinifera]	unnamed protein product [Vitis vinifera]
GSMUA_Achr11G08810_001	15.1676	11.9793	13.0914	3.67471	3.24006	4.04364	13.423	3.663	-1.87361	1.47263e-19	KADC1_ARATH Probable adenylate kinase 1, chloroplastic OS=Arabidopsis thaliana GN=At2g37250 PE=2 SV=1	predicted protein [Hordeum vulgare subsp. vulgare]	predicted protein [Hordeum vulgare subsp. vulgare]
GSMUA_Achr11G08860_001	0.523685	0.472279	0.388013	7.18717	8.90672	7.34694	0.471	7.824	4.05411	1.94845e-27	SCRK1_MAIZE Fructokinase-1 OS=Zea mays GN=FRK1 PE=1 SV=1	fructokinase 1 [Oryza australiensis]	fructokinase 1 [Oryza australiensis]
GSMUA_Achr11G09000_001	98.0141	100.869	101.585	28.0719	27.7629	30.2374	100.166	28.701	-1.80322	1.67142e-242	NAC78_ARATH NAC domain-containing protein 78 OS=Arabidopsis thaliana GN=NAC078 PE=2 SV=2	hypothetical protein OsI_18065 [Oryza sativa Indica Group]	hypothetical protein OsI_18065 [Oryza sativa Indica Group]
GSMUA_Achr11G09010_001	3.50698	2.43734	3.8636	0.491611	1.71954	0.983512	3.279	1.075	-1.60892	0.000209361	CAP4_ARATH Putative clathrin assembly protein At1g03050 OS=Arabidopsis thaliana GN=At1g03050 PE=2 SV=1	putative clathrin assembly protein At1g03050-like [Vitis vinifera]	PREDICTED: putative clathrin assembly protein At1g03050-like [Vitis vinifera]
GSMUA_Achr11G09020_001	128.839	116.484	118.281	11.4857	13.7601	11.9109	121.211	12.396	-3.28957	3.16925e-243	SWT1A_ORYSJ Bidirectional sugar transporter SWEET1a OS=Oryza sativa subsp. japonica GN=SWEET1A PE=2 SV=1	bidirectional sugar transporter SWEET1a-like [Brachypodium distachyon]	PREDICTED: bidirectional sugar transporter SWEET1a-like [Brachypodium distachyon]
GSMUA_Achr11G09050_001	3.76516	3.02602	3.00583	0.609304	0.669035	1.63479	3.276	0.981	-1.73961	5.39479e-09	RL3_ORYSJ 60S ribosomal protein L3 OS=Oryza sativa subsp. japonica GN=RPL3 PE=2 SV=2	unnamed protein product [Vitis vinifera]	unnamed protein product [Vitis vinifera]
GSMUA_Achr11G09120_001	39.105	41.735	39.8535	0.735253	0.81372	0.343755	40.241	0.641	-5.9722	0	CSLA9_ORYSJ Probable mannan synthase 9 OS=Oryza sativa subsp. japonica GN=CSLA9 PE=2 SV=1	cellulose synthase-like protein [Populus tomentosa]	cellulose synthase-like protein [Populus tomentosa]
GSMUA_Achr11G09140_001	136.116	122.332	114.286	585.239	672.16	605.878	124.255	621.102	2.32153	9.50356e-223	NA	conserved hypothetical protein [Ricinus communis]	conserved hypothetical protein [Ricinus communis]
GSMUA_Achr11G09200_001	4.47328	4.0009	3.75231	12.733	14.6478	12.9572	4.085	13.456	1.71984	5.34657e-31	NA	hypothetical protein OsI_26881 [Oryza sativa Indica Group]	hypothetical protein OsI_26881 [Oryza sativa Indica Group]
GSMUA_Achr11G09210_001	12.0486	11.8346	12.3218	124.537	117.236	127.008	12.078	122.937	3.34747	3.602e-167	ATL3_ARATH RING-H2 finger protein ATL3 OS=Arabidopsis thaliana GN=ATL3 PE=2 SV=1	RING-H2 finger protein ATL3-like [Fragaria vesca subsp. vesca]	PREDICTED: RING-H2 finger protein ATL3-like [Fragaria vesca subsp. vesca]
GSMUA_Achr11G09220_001	13.2387	11.9951	8.70178	48.3739	46.2776	45.7944	11.322	46.825	2.04815	1.23103e-73	EI2BA_DICDI Translation initiation factor eIF-2B subunit alpha OS=Dictyostelium discoideum GN=eif2b1 PE=3 SV=1	translation initiation factor eIF-2B subunit alpha-like [Cucumis sativus]	PREDICTED: translation initiation factor eIF-2B subunit alpha-like [Cucumis sativus]
GSMUA_Achr11G09240_001	17.7446	16.7232	18.7017	6.06047	6.41185	3.56489	17.733	5.356	-1.72721	9.43413e-05	NA	NA	NA
GSMUA_Achr11G09250_001	0.866164	0.976743	1.38711	0.397796	0.260092	0.78979	1.087	0.493	-1.14069	0.00423511	ARID4_ARATH AT-rich interactive domain-containing protein 4 OS=Arabidopsis thaliana GN=ARID4 PE=2 SV=1	AT-rich interactive domain-containing protein 4 [Vitis vinifera]	PREDICTED: AT-rich interactive domain-containing protein 4 [Vitis vinifera]
GSMUA_Achr11G09270_001	75.5624	77.6678	80.4677	22.3558	25.6201	21.0923	77.909	23.033	-1.75809	1.15439e-92	CH10C_ARATH 20 kDa chaperonin, chloroplastic OS=Arabidopsis thaliana GN=CPN21 PE=1 SV=2	predicted protein [Populus trichocarpa]	predicted protein [Populus trichocarpa]
GSMUA_Achr11G09290_001	322.002	300.138	303.453	62.8089	59.9407	53.5536	308.541	58.778	-2.39211	2.11542e-289	TI10B_ARATH Protein TIFY 10B OS=Arabidopsis thaliana GN=TIFY10B PE=1 SV=1	predicted protein [Hordeum vulgare subsp. vulgare]	predicted protein [Hordeum vulgare subsp. vulgare]
GSMUA_Achr11G09320_001	83.0623	85.8559	93.9241	41.2674	41.4038	44.2135	87.624	42.305	-1.0505	3.36048e-35	APMAP_MOUSE Adipocyte plasma membrane-associated protein OS=Mus musculus GN=Apmap PE=1 SV=1	unnamed protein product [Vitis vinifera]	unnamed protein product [Vitis vinifera]
GSMUA_Achr11G09330_001	12.3386	13.4192	10.4264	27.6201	25.2876	28.4107	12.071	27.116	1.1676	8.19434e-14	NA	uncharacterized protein LOC100252003 [Vitis vinifera]	PREDICTED: uncharacterized protein LOC100252003 [Vitis vinifera]
GSMUA_Achr11G09340_001	7.10483	6.33457	7.94307	16.1382	17.5669	17.6503	7.137	17.128	1.26297	2.03474e-14	NA	uncharacterized protein LOC100252003 [Vitis vinifera]	PREDICTED: uncharacterized protein LOC100252003 [Vitis vinifera]
GSMUA_Achr11G09430_001	10.8148	9.48406	10.7285	2.54223	2.81249	2.36365	10.352	2.583	-2.00279	4.87805e-20	NADO1_ORYSJ Probable NAD(P)H-dependent oxidoreductase 1 OS=Oryza sativa subsp. japonica GN=Os10g0113000 PE=1 SV=1	unnamed protein product [Vitis vinifera]	unnamed protein product [Vitis vinifera]
GSMUA_Achr11G09440_001	4.15792	4.55573	4.45081	8.70544	10.1088	10.8204	4.398	9.888	1.16883	1.45116e-05	BBR_HORVU Protein Barley B recombinant OS=Hordeum vulgare GN=BBR PE=1 SV=1	GAGA-binding transcriptional activator [Aquilegia viridiflora]	GAGA-binding transcriptional activator [Aquilegia viridiflora]
GSMUA_Achr11G09450_001	3.57079	1.8672	2.82966	0.553904	1.29515	0.176479	2.766	0.685	-2.01363	0.00210304	NA	predicted protein [Populus trichocarpa]	predicted protein [Populus trichocarpa]
GSMUA_Achr11G09460_001	0.94304	0.848932	0.955211	0.10597	0.185859	0.0976555	0.926	0.14	-2.72559	0.00578656	PUB21_ARATH U-box domain-containing protein 21 OS=Arabidopsis thaliana GN=PUB21 PE=2 SV=1	hypothetical protein SORBIDRAFT_01g041450 [Sorghum bicolor]	hypothetical protein SORBIDRAFT_01g041450 [Sorghum bicolor]
GSMUA_Achr11G09560_001	233.797	227.165	241.438	93.0411	95.3905	92.127	234.143	93.53	-1.32389	9.14512e-172	IF62_ARATH Eukaryotic translation initiation factor 6-2 OS=Arabidopsis thaliana GN=EIF6-2 PE=2 SV=1	eukaryotic translation initiation factor 6-2 isoform 1 [Vitis vinifera]	PREDICTED: eukaryotic translation initiation factor 6-2 isoform 1 [Vitis vinifera]
GSMUA_Achr11G09610_001	3.66514	3.20327	4.34685	2.02434	2.03306	1.08731	3.748	1.725	-1.11952	0.014041	NA	uncharacterized protein LOC100833093 [Brachypodium distachyon]	PREDICTED: uncharacterized protein LOC100833093 [Brachypodium distachyon]
GSMUA_Achr11G09640_001	1.85903	2.13464	2.51437	0.350352	0.17956	0	2.179	0.187	-3.54256	5.72409e-12	ICE1_ARATH Transcription factor ICE1 OS=Arabidopsis thaliana GN=SCRM PE=1 SV=1	inducer of CBF expression 1-2 [Musa AB Group]	inducer of CBF expression 1-2 [Musa AB Group]
GSMUA_Achr11G09670_001	2.40267	1.78964	2.20339	0.932948	0.996202	0.982554	2.142	0.981	-1.12663	2.16028e-06	Y0555_DICDI WD repeat-containing protein DDB_G0290555 OS=Dictyostelium discoideum GN=DDB_G0290555 PE=4 SV=1	WD repeat-containing protein 74 [Vitis vinifera]	PREDICTED: WD repeat-containing protein 74 [Vitis vinifera]
GSMUA_Achr11G09760_001	0	0	0	1.49156	0.819081	2.01936	0.01	1.453	7.18289	0.0031821	RPC10_HUMAN DNA-directed RNA polymerase III subunit RPC10 OS=Homo sapiens GN=POLR3K PE=1 SV=2	hypothetical protein OsI_08435 [Oryza sativa Indica Group]	hypothetical protein OsI_08435 [Oryza sativa Indica Group]
GSMUA_Achr11G09800_001	2.01091	2.88654	3.04207	1.09956	1.13638	0.7077	2.657	0.991	-1.42284	8.42664e-05	NA	patatin group A-3-like [Vitis vinifera]	PREDICTED: patatin group A-3-like [Vitis vinifera]
GSMUA_Achr11G09810_001	1.07063	0.853249	0.706385	2.76693	1.93581	2.50238	0.887	2.412	1.44322	1.83456e-07	RPK1_IPONI Receptor-like protein kinase OS=Ipomoea nil GN=INRPK1 PE=2 SV=2	Os08g0446200 [Oryza sativa Japonica Group]	Os08g0446200 [Oryza sativa Japonica Group]
GSMUA_Achr11G09840_001	4.30135	3.94529	3.07845	0	0.196852	0	3.785	0.076	-5.63815	4.34827e-17	ATL49_ARATH Putative RING-H2 finger protein ATL49 OS=Arabidopsis thaliana GN=ATL49 PE=2 SV=1	hypothetical protein VITISV_042464 [Vitis vinifera]	hypothetical protein VITISV_042464 [Vitis vinifera]
GSMUA_Achr11G09900_001	0	0	0	6.59057	6.21681	4.7353	0.01	5.858	9.19426	1.16955e-27	DFRA_MALDO Bifunctional dihydroflavonol 4-reductase/flavanone 4-reductase OS=Malus domestica GN=DFR PE=1 SV=1	cinnamoyl-CoA reductase [Saccharum officinarum]	cinnamoyl-CoA reductase [Saccharum officinarum]
GSMUA_Achr11G09920_001	3.16911	3.86122	4.1993	1.43142	1.77284	1.29868	3.753	1.511	-1.31254	0.00554335	U326_ARATH UPF0326 protein At4g17486 OS=Arabidopsis thaliana GN=At4g17486 PE=2 SV=1	UPF0326 protein At4g17486 isoform 1 [Vitis vinifera]	PREDICTED: UPF0326 protein At4g17486 isoform 1 [Vitis vinifera]
GSMUA_Achr11G10020_001	28.6193	26.9623	28.9747	113.272	112.174	115.255	28.195	113.577	2.01016	2.68267e-236	HSP83_ORYSJ Heat shock protein 81-3 OS=Oryza sativa subsp. japonica GN=HSP81-3 PE=2 SV=2	Full=Heat shock protein 81-1; Short=HSP81-1; AltName: Full=Heat shock protein 82	RecName: Full=Heat shock protein 81-1; Short=HSP81-1; AltName: Full=Heat shock protein 82
GSMUA_Achr11G10050_001	443.132	427.767	447.076	114.861	110.412	113.549	439.335	112.951	-1.95962	0	CTPA_SYNP2 Carboxyl-terminal-processing protease OS=Synechococcus sp. (strain ATCC 27264 / PCC 7002 / PR-6) GN=ctpA PE=3 SV=2	carboxyl-terminal-processing protease-like [Vitis vinifera]	PREDICTED: carboxyl-terminal-processing protease-like [Vitis vinifera]
GSMUA_Achr11G10060_001	9.91217	10.4356	12.2426	4.11226	4.64001	3.82929	10.873	4.204	-1.37092	1.96133e-11	BH130_ARATH Transcription factor bHLH130 OS=Arabidopsis thaliana GN=BHLH130 PE=1 SV=1	transcription factor bHLH130-like [Brachypodium distachyon]	PREDICTED: transcription factor bHLH130-like [Brachypodium distachyon]
GSMUA_Achr11G10100_001	8.6571	8.5034	8.45462	25.2593	24.3102	27.8656	8.548	25.822	1.59494	3.04633e-30	FD6E2_SOYBN Omega-6 fatty acid desaturase, endoplasmic reticulum isozyme 2 OS=Glycine max GN=FAD2-2 PE=2 SV=1	omega-6 fatty acid desaturase 2 endoplasmic reticulum isozyme 2c [Musa AB Group]	omega-6 fatty acid desaturase 2 endoplasmic reticulum isozyme 2c [Musa AB Group]
GSMUA_Achr11G10120_001	5.88655	6.69187	5.84477	19.2901	13.3112	13.7324	6.151	15.455	1.32918	1.1983e-06	NA	hypothetical protein SORBIDRAFT_07g027540 [Sorghum bicolor]	hypothetical protein SORBIDRAFT_07g027540 [Sorghum bicolor]
GSMUA_Achr11G10220_001	70.0327	72.2334	71.2421	6.62632	6.87992	6.65018	71.179	6.729	-3.40299	8.45232e-253	M2OM_NEUCR Putative mitochondrial 2-oxoglutarate/malate carrier protein OS=Neurospora crassa (strain ATCC 24698 / 74-OR23-1A / CBS 708.71 / DSM 1257 / FGSC 987) GN=NCU04792 PE=3 SV=1	Os05g0208000 [Oryza sativa Japonica Group]	Os05g0208000 [Oryza sativa Japonica Group]
GSMUA_Achr11G10230_001	3.43278	3.02581	3.24209	12.7544	11.7862	12.5703	3.244	12.38	1.93217	2.9094e-33	Y1491_ARATH DUF246 domain-containing protein At1g04910 OS=Arabidopsis thaliana GN=At1g04910 PE=1 SV=1	unnamed protein product [Vitis vinifera]	unnamed protein product [Vitis vinifera]
GSMUA_Achr11G10240_001	0	0	0	6.27451	4.15646	6.23295	0.01	5.565	9.12024	4.04504e-16	PER52_ARATH Peroxidase 52 OS=Arabidopsis thaliana GN=PER52 PE=2 SV=1	peroxidase 52-like [Solanum lycopersicum]	PREDICTED: peroxidase 52-like [Solanum lycopersicum]
GSMUA_Achr11G10290_001	19.8828	19.9748	20.2762	43.131	40.0134	43.9476	20.055	42.374	1.07922	2.79662e-28	NA	uncharacterized protein LOC100252018 [Vitis vinifera]	PREDICTED: uncharacterized protein LOC100252018 [Vitis vinifera]
GSMUA_Achr11G10360_001	1.54063	1.46112	1.37819	6.3377	6.66733	5.8092	1.47	6.281	2.09518	3.147e-21	PTR36_ARATH Probable peptide/nitrate transporter At3g43790 OS=Arabidopsis thaliana GN=ZIFL2 PE=2 SV=2	hypothetical protein PRUPE_ppa004919mg [Prunus persica]	hypothetical protein PRUPE_ppa004919mg [Prunus persica]
GSMUA_Achr11G10400_001	148.589	150.311	153.54	27.432	34.0825	36.2405	150.823	32.595	-2.21013	7.17545e-135	NA	uncharacterized protein LOC100800674 isoform 1 [Glycine max]	PREDICTED: uncharacterized protein LOC100800674 isoform 1 [Glycine max]
GSMUA_Achr11G10410_001	12.0024	2.2151	5.54424	11.6043	18.2778	22.8567	6.597	17.59	1.41487	0.0103075	RL30_LUPLU 60S ribosomal protein L30 OS=Lupinus luteus GN=RPL30 PE=3 SV=1	60S ribosomal protein L30 [Zea mays]	60S ribosomal protein L30 [Zea mays]
GSMUA_Achr11G10460_001	2.28292	1.87931	2.10938	0.418555	0.506363	0.395655	2.101	0.45	-2.22308	1.089e-08	IRX7_ARATH Probable glucuronoxylan glucuronosyltransferase IRX7 OS=Arabidopsis thaliana GN=IRX7 PE=2 SV=1	Os12g0124400 [Oryza sativa Japonica Group]	Os12g0124400 [Oryza sativa Japonica Group]
GSMUA_Achr11G10490_001	0.0801119	0.0762647	0.155664	4.7168	5.84716	6.08963	0.114	5.561	5.60824	1.63397e-29	MYB44_ARATH Transcription factor MYB44 OS=Arabidopsis thaliana GN=MYB44 PE=2 SV=1	predicted protein [Populus trichocarpa]	predicted protein [Populus trichocarpa]
GSMUA_Achr11G10510_001	10.9143	11.8324	12.6339	6.07688	5.01838	5.09023	11.804	5.405	-1.12691	4.6674e-08	CKB11_ORYSJ Cyclin-dependent kinase B1-1 OS=Oryza sativa subsp. japonica GN=CDKB1-1 PE=2 SV=1	cyclin dependent kinase B [Persea americana]	cyclin dependent kinase B [Persea americana]
GSMUA_Achr11G10520_001	180.344	190.804	184.809	367.98	366.897	378.403	185.329	371.103	1.00173	5.17443e-54	LOR8_ARATH Protein LURP-one-related 8 OS=Arabidopsis thaliana GN=At2g38640 PE=2 SV=1	predicted protein [Populus trichocarpa]	predicted protein [Populus trichocarpa]
GSMUA_Achr11G10540_001	4.33896	4.18926	4.77204	11.7724	12.1405	9.99807	4.443	11.314	1.3485	2.68375e-16	Y5102_ARATH Serine/threonine-protein kinase At5g01020 OS=Arabidopsis thaliana GN=At5g01020 PE=1 SV=1	Protein kinase APK1B, chloroplast precursor, putative [Ricinus communis]	Protein kinase APK1B, chloroplast precursor, putative [Ricinus communis]
GSMUA_Achr11G10570_001	5.60226	7.40682	6.38824	1.31201	3.18165	1.56193	6.476	2.029	-1.67433	0.00148536	QKIL3_ARATH KH domain-containing protein At2g38610 OS=Arabidopsis thaliana GN=At2g38610 PE=1 SV=1	KH domain-containing protein At2g38610 [Vitis vinifera]	PREDICTED: KH domain-containing protein At2g38610 [Vitis vinifera]
GSMUA_Achr11G10580_001	6.40907	5.89292	9.76524	1.80359	2.00159	1.96541	7.366	1.934	-1.92929	1.13699e-06	SPIN1_ORYSJ KH domain-containing protein SPIN1 OS=Oryza sativa subsp. japonica GN=SPIN1 PE=1 SV=1	unknown protein, 5'-partial [Oryza sativa Japonica Group]	unknown protein, 5'-partial [Oryza sativa Japonica Group]
GSMUA_Achr11G10660_001	19.586	21.2742	22.3743	1.50428	1.56478	1.13638	21.088	1.412	-3.90061	5.92343e-89	NA	hypothetical protein SORBIDRAFT_03g038420 [Sorghum bicolor]	hypothetical protein SORBIDRAFT_03g038420 [Sorghum bicolor]
GSMUA_Achr11G10680_001	4.56163	5.11393	4.47187	1.83884	2.54727	2.29458	4.726	2.237	-1.07905	6.99751e-06	PP193_ARATH Pentatricopeptide repeat-containing protein At2g38420, mitochondrial OS=Arabidopsis thaliana GN=At2g38420 PE=2 SV=2	pentatricopeptide repeat-containing protein At2g38420, mitochondrial-like [Vitis vinifera]	PREDICTED: pentatricopeptide repeat-containing protein At2g38420, mitochondrial-like [Vitis vinifera]
GSMUA_Achr11G10710_001	0.718364	1.10043	2.00081	6.1462	4.8631	4.49314	1.283	5.177	2.0126	1.19135e-05	NA	NA	NA
GSMUA_Achr11G10730_001	74.4716	71.3645	76.0464	385.728	392.053	365.655	73.971	381.155	2.36535	0	NA	ferritin-3, chloroplastic [Glycine max]	ferritin-3, chloroplastic [Glycine max]
GSMUA_Achr11G10760_001	6.56785	5.76605	5.73702	14.7636	16.3666	14.1195	6.034	15.093	1.32269	4.38282e-25	NDH_DICDI Probable NADH dehydrogenase OS=Dictyostelium discoideum GN=DDB_G0270104 PE=3 SV=2	predicted protein [Populus trichocarpa]	predicted protein [Populus trichocarpa]
GSMUA_Achr11G10870_001	13.7956	14.5611	9.07304	0	0.147933	0.157809	12.487	0.112	-6.80078	1.45362e-22	PIN8_ARATH Putative auxin efflux carrier component 8 OS=Arabidopsis thaliana GN=PIN8 PE=2 SV=2	putative auxin efflux carrier component 8 [Vitis vinifera]	PREDICTED: putative auxin efflux carrier component 8 [Vitis vinifera]
GSMUA_Achr11G10890_001	92.6455	90.3552	95.766	36.7101	32.1223	31.3656	92.932	33.409	-1.47594	8.98663e-96	YCIO_SHIFL Uncharacterized protein yciO OS=Shigella flexneri GN=yciO PE=3 SV=1	predicted protein [Populus trichocarpa]	predicted protein [Populus trichocarpa]
GSMUA_Achr11G10910_001	719.466	828.705	1757.65	117.115	402.837	314.711	1101.95	278.231	-1.9857	0.00368911	NA	hypothetical protein PRUPE_ppa014446mg [Prunus persica]	hypothetical protein PRUPE_ppa014446mg [Prunus persica]
GSMUA_Achr11G10940_001	14.7636	17.3731	14.472	6.58169	6.89273	8.04171	15.546	7.182	-1.11409	6.05232e-07	TCP20_ARATH Transcription factor TCP20 OS=Arabidopsis thaliana GN=TCP20 PE=1 SV=1	predicted protein [Populus trichocarpa]	predicted protein [Populus trichocarpa]
GSMUA_Achr11G10950_001	26.0367	16.3294	13.4204	5.84204	11.7878	4.5935	18.606	7.418	-1.32667	0.0330007	NA	NA	NA
GSMUA_Achr11G10990_001	15.4458	14.9669	16.2225	76.2461	74.1119	64.615	15.555	71.668	2.20395	1.03795e-56	RAA5C_ARATH Ras-related protein RABA5c OS=Arabidopsis thaliana GN=RABA5C PE=1 SV=1	ras-related protein RABA5c-like isoform 2 [Vitis vinifera]	PREDICTED: ras-related protein RABA5c-like isoform 2 [Vitis vinifera]
GSMUA_Achr11G11000_001	134.468	138.702	142.11	10.4728	10.5015	8.46401	138.437	9.823	-3.81692	0	RR1_SPIOL 30S ribosomal protein S1, chloroplastic OS=Spinacia oleracea GN=RPS1 PE=1 SV=1	30S ribosomal protein S1 homolog [Vitis vinifera]	PREDICTED: 30S ribosomal protein S1 homolog [Vitis vinifera]
GSMUA_Achr11G11010_001	7.35236	6.74907	9.38359	14.7404	22.4263	17.8222	7.838	18.34	1.22644	1.47026e-06	GRP2_ARATH Glycine-rich RNA-binding protein 2, mitochondrial OS=Arabidopsis thaliana GN=GRP2 PE=1 SV=1	glycine-rich RNA-binding protein, putative [Ricinus communis]	glycine-rich RNA-binding protein, putative [Ricinus communis]
GSMUA_Achr11G11030_001	127.266	131.755	130.067	265.308	264.919	260.052	129.706	263.436	1.02221	2.69837e-93	BZW2_CHICK Basic leucine zipper and W2 domain-containing protein 2 OS=Gallus gallus GN=BZW2 PE=2 SV=1	predicted protein [Populus trichocarpa]	predicted protein [Populus trichocarpa]
GSMUA_Achr11G11120_001	52.8579	60.742	62.7496	11.4586	13.9434	11.6179	58.793	12.35	-2.25113	4.33552e-53	NA	predicted protein [Populus trichocarpa]	predicted protein [Populus trichocarpa]
GSMUA_Achr11G11150_001	14.0922	12.8899	13.3841	29.212	33.88	34.421	13.465	32.514	1.27185	2.03232e-24	SCRK2_SOLLC Fructokinase-2 OS=Solanum lycopersicum GN=FRK2 PE=2 SV=2	fructokinase-2 [Vitis vinifera]	PREDICTED: fructokinase-2 [Vitis vinifera]
GSMUA_Achr11G11220_001	16.4477	17.4166	15.4898	3.91069	3.70507	3.07863	16.461	3.575	-2.20304	9.89334e-102	Y5262_ARATH Ankyrin repeat-containing protein At5g02620 OS=Arabidopsis thaliana GN=At5g02620 PE=1 SV=1	hypothetical protein ZEAMMB73_262775 [Zea mays]	TPA: hypothetical protein ZEAMMB73_262775 [Zea mays]
GSMUA_Achr11G11480_001	0.722731	1.14155	0.81866	8.87666	9.58511	8.26459	0.904	8.919	3.30249	2.20887e-20	NA	uncharacterized protein LOC100264206 [Vitis vinifera]	PREDICTED: uncharacterized protein LOC100264206 [Vitis vinifera]
GSMUA_Achr11G11600_001	66.2455	71.4536	77.0599	172.31	179.883	182.15	71.596	178.124	1.31493	7.9714e-100	BIRC3_HUMAN Baculoviral IAP repeat-containing protein 3 OS=Homo sapiens GN=BIRC3 PE=1 SV=2	uncharacterized protein LOC100267666 [Vitis vinifera]	PREDICTED: uncharacterized protein LOC100267666 [Vitis vinifera]
GSMUA_Achr11G11640_001	1.3525	0.253631	2.11584	4.08827	7.25153	4.6326	1.251	5.334	2.09214	0.000405084	NA	unnamed protein product [Vitis vinifera]	unnamed protein product [Vitis vinifera]
GSMUA_Achr11G11660_001	7.97219	9.78026	8.65383	3.46276	3.81811	3.94777	8.812	3.753	-1.23143	4.06655e-15	PLET2_ARATH AP2-like ethylene-responsive transcription factor PLT2 OS=Arabidopsis thaliana GN=PLT2 PE=2 SV=1	AP2-like ethylene-responsive transcription factor AIL6-like [Glycine max]	PREDICTED: AP2-like ethylene-responsive transcription factor AIL6-like [Glycine max]
GSMUA_Achr11G11670_001	105.505	103.347	93.5152	232.194	258.943	265.481	100.799	252.216	1.32318	2.29475e-25	CP12_CHLRE Calvin cycle protein CP12 OS=Chlamydomonas reinhardtii GN=cp12 PE=1 SV=1	calvin cycle protein CP12-like [Vitis vinifera]	PREDICTED: calvin cycle protein CP12-like [Vitis vinifera]
GSMUA_Achr11G11680_001	9.25053	8.7655	8.14831	30.4983	32.1221	30.1424	8.731	30.931	1.82483	6.6241e-74	NA	uncharacterized protein LOC100807834 [Glycine max]	PREDICTED: uncharacterized protein LOC100807834 [Glycine max]
GSMUA_Achr11G11690_001	24.5627	21.4373	25.8246	8.89871	7.67581	5.91999	23.952	7.508	-1.67365	6.38476e-30	MCFW_DICDI Mitochondrial substrate carrier family protein W OS=Dictyostelium discoideum GN=mcfW PE=3 SV=1	mitochondrial carrier protein, putative [Ricinus communis]	mitochondrial carrier protein, putative [Ricinus communis]
GSMUA_Achr11G11710_001	33.701	41.0798	36.1569	4.17548	4.6955	4.89174	36.989	4.598	-3.00802	2.91438e-25	DYL1_DROME Dynein light chain 1, cytoplasmic OS=Drosophila melanogaster GN=ctp PE=1 SV=1	dynein 8 kDa light chain, flagellar outer arm-like [Brachypodium distachyon]	PREDICTED: dynein 8 kDa light chain, flagellar outer arm-like [Brachypodium distachyon]
GSMUA_Achr11G11790_001	9.43088	11.413	7.81565	73.6768	71.3935	75.5069	9.563	73.536	2.94292	4.1511e-83	PNAE_RAUSE Polyneuridine-aldehyde esterase OS=Rauvolfia serpentina GN=PNAE PE=1 SV=1	predicted protein [Populus trichocarpa]	predicted protein [Populus trichocarpa]
GSMUA_Achr11G11820_001	39.7132	35.4071	34.6266	1.68951	2.1043	1.1258	36.592	1.65	-4.47099	2.10572e-65	PPD2_ARATH PsbP domain-containing protein 2, chloroplastic OS=Arabidopsis thaliana GN=PPD2 PE=1 SV=1	psbP domain-containing protein 2, chloroplastic-like [Brachypodium distachyon]	PREDICTED: psbP domain-containing protein 2, chloroplastic-like [Brachypodium distachyon]
GSMUA_Achr11G11870_001	37.9253	38.4725	41.3222	15.0996	15.4033	15.7605	39.25	15.431	-1.34686	1.11786e-73	AL3H1_ARATH Aldehyde dehydrogenase family 3 member H1 OS=Arabidopsis thaliana GN=ALDH3H1 PE=2 SV=2	Os11g0186200 [Oryza sativa Japonica Group]	Os11g0186200 [Oryza sativa Japonica Group]
GSMUA_Achr11G12070_001	0	0.248646	0	3.1573	4.38646	4.69335	0.093	4.089	5.45837	3.40769e-20	PUB23_ARATH E3 ubiquitin-protein ligase PUB23 OS=Arabidopsis thaliana GN=PUB23 PE=1 SV=1	hypothetical protein VITISV_023329 [Vitis vinifera]	hypothetical protein VITISV_023329 [Vitis vinifera]
GSMUA_Achr11G12110_001	2.74581	3.33452	3.05705	1.17581	1.42773	0.862949	3.056	1.165	-1.39131	4.01938e-05	TLP14_ORYSJ Tubby-like F-box protein 14 OS=Oryza sativa subsp. japonica GN=TULP14 PE=2 SV=1	tubby-like F-box protein 8-like [Vitis vinifera]	PREDICTED: tubby-like F-box protein 8-like [Vitis vinifera]
GSMUA_Achr11G12140_001	17.7733	15.6509	15.3534	5.9328	5.64616	5.77789	16.269	5.796	-1.489	6.50452e-08	TIM17_ARATH Mitochondrial import inner membrane translocase subunit Tim17 OS=Arabidopsis thaliana GN=TIM17 PE=2 SV=2	mitochondrial import inner membrane translocase subunit Tim17-like [Cucumis sativus]	PREDICTED: mitochondrial import inner membrane translocase subunit Tim17-like [Cucumis sativus]
GSMUA_Achr11G12150_001	0.334851	0.0759448	0.155847	0.581687	0.418225	1.06047	0.199	0.697	1.80839	0.0436229	YUC2_ARATH Flavin-containing monooxygenase YUCCA2 OS=Arabidopsis thaliana GN=YUC2 PE=2 SV=1	flavin-containing monooxygenase YUCCA6-like [Glycine max]	PREDICTED: flavin-containing monooxygenase YUCCA6-like [Glycine max]
GSMUA_Achr11G12170_001	125.857	119.109	125.953	25.7547	38.8987	26.3325	123.65	30.339	-2.02702	1.50341e-49	NA	conserved hypothetical protein [Ricinus communis]	conserved hypothetical protein [Ricinus communis]
GSMUA_Achr11G12180_001	0.313835	0.294761	0.77468	2.43508	1.78991	1.66507	0.471	1.973	2.06659	1.09728e-06	PIP_AERSO Proline iminopeptidase OS=Aeromonas sobria GN=pip PE=1 SV=3	proline iminopeptidase-like [Fragaria vesca subsp. vesca]	PREDICTED: proline iminopeptidase-like [Fragaria vesca subsp. vesca]
GSMUA_Achr11G12220_001	27.1336	25.3532	24.0073	11.1745	10.2525	9.12281	25.508	10.193	-1.32337	1.011e-40	DCUP1_ARATH Uroporphyrinogen decarboxylase 1, chloroplastic OS=Arabidopsis thaliana GN=At3g14930 PE=2 SV=2	unnamed protein product [Vitis vinifera]	unnamed protein product [Vitis vinifera]
GSMUA_Achr11G12230_001	18.8453	20.3642	20.9572	0.187582	0.475367	0.599293	20.066	0.431	-5.54092	4.61079e-102	ALMT9_ARATH Aluminum-activated malate transporter 9 OS=Arabidopsis thaliana GN=ALMT9 PE=2 SV=1	hypothetical protein OsI_00940 [Oryza sativa Indica Group]	hypothetical protein OsI_00940 [Oryza sativa Indica Group]
GSMUA_Achr11G12240_001	11.515	10.6784	10.7832	1.61741	1.87454	1.89296	11.002	1.805	-2.6077	2.78953e-85	SPA2_ARATH Protein SPA1-RELATED 2 OS=Arabidopsis thaliana GN=SPA2 PE=1 SV=2	unnamed protein product [Vitis vinifera]	unnamed protein product [Vitis vinifera]
GSMUA_Achr11G12270_001	20.3734	19.496	18.4436	3.60261	3.06222	4.3761	19.448	3.69	-2.39793	3.12039e-43	CHLI_SOYBN Magnesium-chelatase subunit chlI, chloroplastic OS=Glycine max GN=CHLI PE=2 SV=1	magnesium-chelatase subunit chlI, chloroplastic-like [Vitis vinifera]	PREDICTED: magnesium-chelatase subunit chlI, chloroplastic-like [Vitis vinifera]
GSMUA_Achr11G12340_001	33.2014	33.5549	31.4306	14.1223	15.6102	18.3767	32.739	16.046	-1.0288	8.35658e-25	Y3136_ARATH Clavaminate synthase-like protein At3g21360 OS=Arabidopsis thaliana GN=At3g21360 PE=1 SV=1	clavaminate synthase-like protein At3g21360-like [Fragaria vesca subsp. vesca]	PREDICTED: clavaminate synthase-like protein At3g21360-like [Fragaria vesca subsp. vesca]
GSMUA_Achr11G12350_001	6.89805	6.19469	10.2432	0.587848	0.171911	0.562334	7.789	0.451	-4.11024	2.0029e-13	AHP4_ARATH Histidine-containing phosphotransfer protein 4 OS=Arabidopsis thaliana GN=AHP4 PE=1 SV=2	hypothetical protein SORBIDRAFT_03g034300 [Sorghum bicolor]	hypothetical protein SORBIDRAFT_03g034300 [Sorghum bicolor]
GSMUA_Achr11G12410_001	0.6238	1.04812	0.748201	2.69411	2.7036	3.72035	0.817	3.049	1.89993	6.35988e-06	MKKA_DICDI Mitogen-activated protein kinase kinase kinase A OS=Dictyostelium discoideum GN=mkkA PE=1 SV=2	protein kinase-like [Oryza sativa Japonica Group]	protein kinase-like [Oryza sativa Japonica Group]
GSMUA_Achr11G12430_001	5.88246	5.35395	5.65584	0.292777	0.905203	0.919264	5.641	0.716	-2.97792	1.15346e-36	NA	unnamed protein product [Vitis vinifera]	unnamed protein product [Vitis vinifera]
GSMUA_Achr11G12480_001	4.9505	3.27034	4.81123	2.82051	1.64608	1.5777	4.354	2.025	-1.10442	0.00969685	NA	NA	NA
GSMUA_Achr11G12560_001	4.02729	2.01887	2.08758	16.6142	17.135	20.1498	2.721	17.976	2.72386	3.59796e-37	PUB23_ARATH E3 ubiquitin-protein ligase PUB23 OS=Arabidopsis thaliana GN=PUB23 PE=1 SV=1	Spotted leaf protein, putative [Ricinus communis]	Spotted leaf protein, putative [Ricinus communis]
GSMUA_Achr11G12570_001	1.91071	2.17038	2.1388	8.8444	8.48596	6.73491	2.083	8.032	1.9471	2.89594e-14	ACT7_ARATH Actin-7 OS=Arabidopsis thaliana GN=ACT7 PE=1 SV=1	actin [Persea americana]	actin [Persea americana]
GSMUA_Achr11G12590_001	6.33003	6.27549	4.97982	2.42798	2.92843	2.68893	5.872	2.692	-1.12517	6.25477e-11	BCD1_MOUSE Box C/D snoRNA protein 1 OS=Mus musculus GN=Znhit6 PE=2 SV=2	box C/D snoRNA protein 1 [Vitis vinifera]	PREDICTED: box C/D snoRNA protein 1 [Vitis vinifera]
GSMUA_Achr11G12620_001	55.5206	55.4116	61.5531	0.785098	1.66087	2.33682	57.505	1.604	-5.16394	1.27886e-134	TRXM_MAIZE Thioredoxin M-type, chloroplastic OS=Zea mays GN=TRM1 PE=2 SV=1	thioredoxin M-type, chloroplastic [Vitis vinifera]	PREDICTED: thioredoxin M-type, chloroplastic [Vitis vinifera]
GSMUA_Achr11G12650_001	4.89518	3.57851	2.87126	21.2898	23.4448	23.6557	3.792	22.807	2.58845	1.43416e-24	ERF21_ARATH Ethylene-responsive transcription factor ERF021 OS=Arabidopsis thaliana GN=ERF021 PE=2 SV=1	OSJNBa0058G03.2 [Oryza sativa Japonica Group]	OSJNBa0058G03.2 [Oryza sativa Japonica Group]
GSMUA_Achr11G12680_001	0.930917	0.765957	0.96875	2.33346	2.37916	3.26278	0.899	2.668	1.56937	4.50181e-09	MMT1_HORVU Methionine S-methyltransferase OS=Hordeum vulgare GN=MMT1 PE=1 SV=1	hypothetical protein OsI_18110 [Oryza sativa Indica Group]	hypothetical protein OsI_18110 [Oryza sativa Indica Group]
GSMUA_Achr11G12690_001	23.0613	20.4644	19.6791	0	0.134507	0.0494601	21.078	0.071	-8.2137	5.84352e-176	FRO7_ARATH Ferric reduction oxidase 7, chloroplastic OS=Arabidopsis thaliana GN=FRO7 PE=2 SV=1	ferric reduction oxidase 7, chloroplastic-like [Vitis vinifera]	PREDICTED: ferric reduction oxidase 7, chloroplastic-like [Vitis vinifera]
GSMUA_Achr11G12770_001	0.240286	0.384759	0.615166	2.82133	2.70346	3.57136	0.423	3.042	2.84629	1.59912e-17	ANK3_HUMAN Ankyrin-3 OS=Homo sapiens GN=ANK3 PE=1 SV=3	ankyrin repeat domain-containing protein 17-like [Vitis vinifera]	PREDICTED: ankyrin repeat domain-containing protein 17-like [Vitis vinifera]
GSMUA_Achr11G12850_001	1.26543	1.14092	2.1066	3.01772	3.58377	4.13745	1.514	3.59	1.24562	3.57263e-05	ABAP1_ARATH ARMADILLO BTB ARABIDOPSIS PROTEIN 1 OS=Arabidopsis thaliana GN=ABAP1 PE=1 SV=1	hypothetical protein PRUPE_ppa002891mg [Prunus persica]	hypothetical protein PRUPE_ppa002891mg [Prunus persica]
GSMUA_Achr11G12900_001	5.55251	6.15068	6.37997	2.63473	2.15984	1.92198	6.038	2.249	-1.42479	9.07835e-17	BH143_ARATH Transcription factor bHLH143 OS=Arabidopsis thaliana GN=BHLH143 PE=2 SV=1	hypothetical protein SORBIDRAFT_01g033470 [Sorghum bicolor]	hypothetical protein SORBIDRAFT_01g033470 [Sorghum bicolor]
GSMUA_Achr11G12920_001	18.0888	17.4623	15.0082	5.42104	6.03993	6.46761	16.863	5.986	-1.4942	1.3118e-26	MENA_ARATH 1,4-dihydroxy-2-naphthoate polyprenyltransferase, chloroplastic OS=Arabidopsis thaliana GN=ABC4 PE=1 SV=2	1,4-dihydroxy-2-naphthoate polyprenyltransferase, chloroplastic-like [Brachypodium distachyon]	PREDICTED: 1,4-dihydroxy-2-naphthoate polyprenyltransferase, chloroplastic-like [Brachypodium distachyon]
GSMUA_Achr11G13000_001	6.73177	6.18168	5.05073	11.9501	17.0718	19.4507	5.998	16.168	1.43059	1.41228e-06	PSC13_MAIZE Pollen-specific protein C13 OS=Zea mays GN=MGS1 PE=2 SV=1	pollen-specific protein [Hyacinthus orientalis]	pollen-specific protein [Hyacinthus orientalis]
GSMUA_Achr11G13050_001	0.138372	0.412496	0.856907	1.00884	2.24693	1.71699	0.479	1.668	1.80002	0.0258216	NA	predicted protein [Hordeum vulgare subsp. vulgare]	predicted protein [Hordeum vulgare subsp. vulgare]
GSMUA_Achr11G13160_001	3.6938	3.72094	3.15473	8.51557	6.9052	6.855	3.533	7.435	1.07344	3.14118e-09	SRF6_ARATH Protein STRUBBELIG-RECEPTOR FAMILY 6 OS=Arabidopsis thaliana GN=SRF6 PE=1 SV=1	Os03g0183800 [Oryza sativa Japonica Group]	Os03g0183800 [Oryza sativa Japonica Group]
GSMUA_Achr11G13170_001	47.5849	51.1475	51.6399	19.5583	18.0448	22.0659	50.134	19.9	-1.33302	3.96708e-31	CREST_HUMAN Calcium-responsive transactivator OS=Homo sapiens GN=SS18L1 PE=1 SV=2	Os11g0615200 [Oryza sativa Japonica Group]	Os11g0615200 [Oryza sativa Japonica Group]
GSMUA_Achr11G13180_001	4.35875	4.67406	5.42476	1.1897	1.54565	1.89465	4.829	1.553	-1.63667	5.0812e-12	MPI_DICDI Probable mannose-6-phosphate isomerase OS=Dictyostelium discoideum GN=mpi PE=3 SV=1	mannose-6-phosphate isomerase [Vitis vinifera]	PREDICTED: mannose-6-phosphate isomerase [Vitis vinifera]
GSMUA_Achr11G13200_001	0	0	0	7.63623	7.93266	9.4767	0.01	8.359	9.70719	3.35211e-39	MYB05_ANTMA Myb-related protein 305 OS=Antirrhinum majus GN=MYB305 PE=2 SV=1	transcription factor MYB75-like [Vitis vinifera]	PREDICTED: transcription factor MYB75-like [Vitis vinifera]
GSMUA_Achr11G13210_001	1.87685	2.82429	2.12989	39.524	30.2525	42.7428	2.287	37.516	4.03598	1.65319e-24	BEE1_ARATH Transcription factor BEE 1 OS=Arabidopsis thaliana GN=BEE1 PE=2 SV=1	hypothetical protein PRUPE_ppa015301mg [Prunus persica]	hypothetical protein PRUPE_ppa015301mg [Prunus persica]
GSMUA_Achr11G13260_001	81.2474	88.1012	93.9426	33.551	29.5951	22.8403	87.774	28.672	-1.61415	1.81427e-42	TRPD_ARATH Anthranilate phosphoribosyltransferase, chloroplastic OS=Arabidopsis thaliana GN=PAT1 PE=2 SV=1	hypothetical protein ZEAMMB73_227948 [Zea mays]	hypothetical protein ZEAMMB73_227948 [Zea mays]
GSMUA_Achr11G13270_001	75.8778	81.002	80.84	18.0706	22.645	21.1934	79.25	20.646	-1.94055	3.15e-58	TRPD_ARATH Anthranilate phosphoribosyltransferase, chloroplastic OS=Arabidopsis thaliana GN=PAT1 PE=2 SV=1	anthranilate phosphoribosyltransferase, chloroplastic [Vitis vinifera]	PREDICTED: anthranilate phosphoribosyltransferase, chloroplastic [Vitis vinifera]
GSMUA_Achr11G13310_001	22.7948	23.9192	25.1448	11.3544	10.5541	10.0779	23.963	10.672	-1.16698	1.60965e-45	NA	Os03g0240700 [Oryza sativa Japonica Group]	Os03g0240700 [Oryza sativa Japonica Group]
GSMUA_Achr11G13410_001	6.83889	6.97474	6.72218	58.9711	54.13	55.0399	6.855	56.057	3.03167	1.42124e-147	ARR14_ARATH Two-component response regulator ARR14 OS=Arabidopsis thaliana GN=ARR14 PE=1 SV=2	uncharacterized protein LOC100257723 isoform 1 [Vitis vinifera]	PREDICTED: uncharacterized protein LOC100257723 isoform 1 [Vitis vinifera]
GSMUA_Achr11G13450_001	17.8057	17.1555	19.4644	2.94606	3.01785	3.06936	18.152	3.021	-2.58703	5.49107e-63	Y788_ARCFU Uncharacterized transporter AF_0788 OS=Archaeoglobus fulgidus (strain ATCC 49558 / VC-16 / DSM 4304 / JCM 9628 / NBRC 100126) GN=AF_0788 PE=3 SV=1	integral membrane protein [Triticum aestivum]	integral membrane protein [Triticum aestivum]
GSMUA_Achr11G13540_001	5.50084	4.85774	6.2482	1.41584	1.80282	1.21549	5.546	1.488	-1.89807	5.91436e-09	NA	predicted protein [Populus trichocarpa]	predicted protein [Populus trichocarpa]
GSMUA_Achr11G13570_001	2.37102	2.51359	1.98095	73.1179	73.6282	72.5862	2.299	73.121	4.99121	0	NA	hypothetical protein OsI_07023 [Oryza sativa Indica Group]	hypothetical protein OsI_07023 [Oryza sativa Indica Group]
GSMUA_Achr11G13600_001	50.3372	39.1461	38.3791	167.404	144.271	94.2289	42.631	135.311	1.6663	0.00423891	PR2E2_ORYSJ Peroxiredoxin-2E-2, chloroplastic OS=Oryza sativa subsp. japonica GN=PRXIIE-2 PE=1 SV=1	hypothetical protein OsJ_05717 [Oryza sativa Japonica Group]	hypothetical protein OsJ_05717 [Oryza sativa Japonica Group]
GSMUA_Achr11G13620_001	14.7552	12.1484	14.4318	5.49496	4.96428	5.24707	13.788	5.245	-1.3944	6.69615e-15	JMT_BRARP Jasmonate O-methyltransferase OS=Brassica rapa subsp. pekinensis GN=JMT PE=1 SV=1	jasmonic acid carboxyl methyltransferase [Cymbidium ensifolium]	jasmonic acid carboxyl methyltransferase [Cymbidium ensifolium]
GSMUA_Achr11G13730_001	3.44945	4.53288	2.76133	1.71583	0.587783	2.68548	3.591	1.673	-1.10195	0.0204438	NA	predicted protein [Hordeum vulgare subsp. vulgare]	predicted protein [Hordeum vulgare subsp. vulgare]
GSMUA_Achr11G13790_001	2.17152	2.50713	1.85815	0.391354	0.389391	0.195033	2.189	0.335	-2.70804	3.77545e-25	VAR3_ARATH Zinc finger protein VAR3, chloroplastic OS=Arabidopsis thaliana GN=VAR3 PE=1 SV=2	hypothetical protein SORBIDRAFT_02g009630 [Sorghum bicolor]	hypothetical protein SORBIDRAFT_02g009630 [Sorghum bicolor]
GSMUA_Achr11G13860_001	7.41551	6.41087	8.26528	2.35626	2.536	3.15413	7.374	2.692	-1.45377	7.59067e-08	NA	uncharacterized protein LOC100250012 [Vitis vinifera]	PREDICTED: uncharacterized protein LOC100250012 [Vitis vinifera]
GSMUA_Achr11G13870_001	7.50913	7.39483	7.18966	24.5838	24.969	26.19	7.375	25.258	1.77603	3.33862e-95	KIF6_DICDI Kinesin-related protein 6 OS=Dictyostelium discoideum GN=kif6 PE=2 SV=1	uncharacterized protein LOC100240940 [Vitis vinifera]	PREDICTED: uncharacterized protein LOC100240940 [Vitis vinifera]
GSMUA_Achr11G13890_001	20.6872	22.2809	23.4476	46.4067	44.1934	46.5572	22.149	45.729	1.04587	1.50445e-62	AUXI2_ARATH Auxilin-related protein 2 OS=Arabidopsis thaliana GN=At4g12770 PE=1 SV=1	hypothetical protein OsI_38641 [Oryza sativa Indica Group]	hypothetical protein OsI_38641 [Oryza sativa Indica Group]
GSMUA_Achr11G14050_001	72.4502	74.4482	72.3381	26.264	25.3943	28.0099	73.089	26.566	-1.46007	5.57357e-116	DLDH1_ARATH Dihydrolipoyl dehydrogenase 1, mitochondrial OS=Arabidopsis thaliana GN=LPD1 PE=1 SV=2	dihydrolipoamide dehydrogenase precursor [Solanum lycopersicum]	dihydrolipoamide dehydrogenase precursor [Solanum lycopersicum]
GSMUA_Achr11G14060_001	33.7815	30.415	28.8815	8.41256	8.58952	8.16232	31.036	8.398	-1.88582	1.17675e-57	NA	predicted protein [Populus trichocarpa]	predicted protein [Populus trichocarpa]
GSMUA_Achr11G14080_001	0.0567475	0	0	2.06376	1.34795	1.08817	0.029	1.51	5.70235	2.75237e-10	E131_ARATH Glucan endo-1,3-beta-glucosidase 1 OS=Arabidopsis thaliana GN=At1g11820 PE=1 SV=3	uncharacterized protein LOC100254519 [Vitis vinifera]	PREDICTED: uncharacterized protein LOC100254519 [Vitis vinifera]
GSMUA_Achr11G14110_001	1.30959	0.705365	1.28135	0.216844	0.469943	0.227064	1.109	0.315	-1.81584	0.000152656	MP701_ARATH Microtubule-associated protein 70-1 OS=Arabidopsis thaliana GN=MAP70.1 PE=1 SV=1	microtubule-associated protein 70-2 [Vitis vinifera]	PREDICTED: microtubule-associated protein 70-2 [Vitis vinifera]
GSMUA_Achr11G14140_001	0	0	0	49.716	54.8398	42.3812	0.01	48.989	12.2582	1.88992e-82	NA	uncharacterized protein LOC100824917 [Brachypodium distachyon]	PREDICTED: uncharacterized protein LOC100824917 [Brachypodium distachyon]
GSMUA_Achr11G14160_001	2.13868	3.28092	1.86095	1.01287	0.252163	0.799749	2.437	0.698	-1.80381	0.00190213	U87A2_ARATH UDP-glycosyltransferase 87A2 OS=Arabidopsis thaliana GN=UGT87A2 PE=2 SV=1	Cytokinin-O-glucosyltransferase [Medicago truncatula]	Cytokinin-O-glucosyltransferase [Medicago truncatula]
GSMUA_Achr11G14370_001	14.1653	14.4727	14.2346	5.76324	6.27956	5.59405	14.301	5.889	-1.28002	8.97729e-22	PP216_ARATH Pentatricopeptide repeat-containing protein At3g06430, chloroplastic OS=Arabidopsis thaliana GN=EMB2750 PE=2 SV=1	hypothetical protein VITISV_025315 [Vitis vinifera]	hypothetical protein VITISV_025315 [Vitis vinifera]
GSMUA_Achr11G14380_001	6.5515	6.82146	7.33889	0.900285	1.05004	0.826743	6.914	0.936	-2.88494	4.01186e-45	NA	uncharacterized protein LOC100259547 [Vitis vinifera]	PREDICTED: uncharacterized protein LOC100259547 [Vitis vinifera]
GSMUA_Achr11G14530_001	66.8908	74.2589	65.4471	6.96375	6.38224	5.99225	68.876	6.456	-3.41529	2.56708e-138	FER3_MAIZE Ferredoxin-3, chloroplastic OS=Zea mays GN=FDX3 PE=2 SV=1	hypothetical protein VITISV_038770 [Vitis vinifera]	hypothetical protein VITISV_038770 [Vitis vinifera]
GSMUA_Achr11G14550_001	56.9451	97.613	68.4017	29.6877	44.1885	32.0421	74.33	35.316	-1.07362	0.00177624	R10A1_ARATH 60S ribosomal protein L10a-1 OS=Arabidopsis thaliana GN=RPL10AA PE=2 SV=1	putative 60S ribosomal protein L10A (RPL10aC) [Oryza sativa Japonica Group]	putative 60S ribosomal protein L10A (RPL10aC) [Oryza sativa Japonica Group]
GSMUA_Achr11G14580_001	34.2852	31.3403	31.9557	16.849	17.9534	13.8353	32.537	16.223	-1.00404	3.07701e-23	URH1_ORYSJ Probable uridine nucleosidase 1 OS=Oryza sativa subsp. japonica GN=URH1 PE=2 SV=1	uridine nucleosidase 1-like [Vitis vinifera]	PREDICTED: uridine nucleosidase 1-like [Vitis vinifera]
GSMUA_Achr11G14620_001	11.224	9.56206	9.80065	4.15983	2.58993	3.84203	10.206	3.541	-1.52719	9.98239e-13	FBD4_ARATH Putative FBD-associated F-box protein At1g61330 OS=Arabidopsis thaliana GN=At1g61330 PE=4 SV=1	F-box protein At4g10400-like [Brachypodium distachyon]	PREDICTED: F-box protein At4g10400-like [Brachypodium distachyon]
GSMUA_Achr11G14690_001	7.729	8.75532	7.2568	4.52206	3.90749	1.85402	7.924	3.438	-1.20466	1.14486e-05	NA	hypothetical protein PRUPE_ppa022539mg [Prunus persica]	hypothetical protein PRUPE_ppa022539mg [Prunus persica]
GSMUA_Achr11G14800_001	3.65248	3.62899	2.78013	23.3761	25.7352	23.702	3.364	24.281	2.85158	1.4158e-129	NA	unnamed protein product [Vitis vinifera]	unnamed protein product [Vitis vinifera]
GSMUA_Achr11G14860_001	3.23296	5.40492	4.98237	0.291168	0.249268	0.398453	4.55	0.323	-3.81626	7.73256e-13	NA	Full=1-acyl-sn-glycerol-3-phosphate acyltransferase; Short=1-AGP acyltransferase; Short=1-AGPAT; AltName: Full=Lysophosphatidic acid acyltransferase; Short=LPAAT	RecName: Full=1-acyl-sn-glycerol-3-phosphate acyltransferase; Short=1-AGP acyltransferase; Short=1-AGPAT; AltName: Full=Lysophosphatidic acid acyltransferase; Short=LPAAT
GSMUA_Achr11G14880_001	45.2865	45.2982	48.6571	106.474	110.278	106.187	46.424	107.656	1.21349	1.60232e-66	NUCL_CHICK Nucleolin OS=Gallus gallus GN=NCL PE=1 SV=1	uncharacterized protein LOC100262769 [Vitis vinifera]	PREDICTED: uncharacterized protein LOC100262769 [Vitis vinifera]
GSMUA_Achr11G14890_001	30.1329	31.0392	30.3495	66.9206	67.3032	64.016	30.517	66.09	1.11482	7.30346e-41	NA	hypothetical protein OsI_17455 [Oryza sativa Indica Group]	hypothetical protein OsI_17455 [Oryza sativa Indica Group]
GSMUA_Achr11G14930_001	3.09797	4.70331	4.46359	2.47177	1.72601	0.799174	4.098	1.676	-1.2899	0.0233576	NA	hypothetical protein OsI_04644 [Oryza sativa Indica Group]	hypothetical protein OsI_04644 [Oryza sativa Indica Group]
GSMUA_Achr11G15010_001	6.84295	4.75812	6.3993	11.253	14.3953	12.6195	6.01	12.766	1.08687	1.18526e-09	NA	uncharacterized protein LOC100242447 [Vitis vinifera]	PREDICTED: uncharacterized protein LOC100242447 [Vitis vinifera]
GSMUA_Achr11G15040_001	56.9081	55.2296	61.1776	22.2121	17.1315	15.297	57.782	18.224	-1.66478	5.87588e-29	PUTX_PSEPU Putidaredoxin OS=Pseudomonas putida GN=camB PE=1 SV=3	Os09g0514600 [Oryza sativa Japonica Group]	Os09g0514600 [Oryza sativa Japonica Group]
GSMUA_Achr11G15080_001	31.7871	32.0779	32.6012	151.506	158.559	160.507	32.165	156.867	2.28598	7.95011e-255	BT2_ARATH BTB/POZ and TAZ domain-containing protein 2 OS=Arabidopsis thaliana GN=BT2 PE=1 SV=1	hypothetical protein SORBIDRAFT_03g043250 [Sorghum bicolor]	hypothetical protein SORBIDRAFT_03g043250 [Sorghum bicolor]
GSMUA_Achr11G15100_001	1.67468	1.88848	3.3915	0.801071	0.527902	0.375565	2.328	0.578	-2.00995	0.00632043	RS21_ACAM1 30S ribosomal protein S21 OS=Acaryochloris marina (strain MBIC 11017) GN=rpsU PE=3 SV=1	uncharacterized protein LOC100241260 [Vitis vinifera]	PREDICTED: uncharacterized protein LOC100241260 [Vitis vinifera]
GSMUA_Achr11G15150_001	194.129	187.254	193.223	17.6227	15.485	16.6108	191.545	16.583	-3.52991	0	TRXF2_ARATH Thioredoxin F2, chloroplastic OS=Arabidopsis thaliana GN=At5g16400 PE=2 SV=1	thioredoxin F2, chloroplastic-like [Cucumis sativus]	PREDICTED: thioredoxin F2, chloroplastic-like [Cucumis sativus]
GSMUA_Achr11G15360_001	6.07202	6.10503	6.56543	13.1636	13.8198	15.0154	6.257	14.01	1.16291	8.94375e-47	MOR1_ORYSJ Protein MOR1 OS=Oryza sativa subsp. japonica GN=MOR1 PE=2 SV=1	Os01g0816400 [Oryza sativa Japonica Group]	Os01g0816400 [Oryza sativa Japonica Group]
GSMUA_Achr11G15370_001	7.64918	6.9556	9.32315	16.1729	19.5485	19.038	7.986	18.263	1.19338	3.81981e-09	MOR1_ORYSJ Protein MOR1 OS=Oryza sativa subsp. japonica GN=MOR1 PE=2 SV=1	hypothetical protein ZEAMMB73_280693 [Zea mays]	hypothetical protein ZEAMMB73_280693 [Zea mays]
GSMUA_Achr11G15490_001	0.703864	0.666775	0.243639	1.48641	1.53202	0.723138	0.548	1.257	1.19774	0.0417491	ZDHC9_ARATH Probable S-acyltransferase At3g26935 OS=Arabidopsis thaliana GN=At3g26935 PE=1 SV=1	predicted protein [Populus trichocarpa]	predicted protein [Populus trichocarpa]
GSMUA_Achr11G15580_001	6.38835	6.4047	6.4537	1.19656	2.39821	2.09026	6.426	1.905	-1.75413	8.8428e-14	DOF33_ARATH Dof zinc finger protein DOF3.3 OS=Arabidopsis thaliana GN=DOF3.3 PE=1 SV=2	dof zinc finger protein DOF5.2-like [Vitis vinifera]	PREDICTED: dof zinc finger protein DOF5.2-like [Vitis vinifera]
GSMUA_Achr11G15630_001	0.940317	0.455343	0.801055	2.90663	3.87658	4.2851	0.742	3.699	2.31764	4.12836e-11	C75A3_PETHY Flavonoid 3',5'-hydroxylase 2 OS=Petunia hybrida GN=CYP75A3 PE=2 SV=1	predicted protein [Hordeum vulgare subsp. vulgare]	predicted protein [Hordeum vulgare subsp. vulgare]
GSMUA_Achr11G15660_001	19.8255	10.4569	15.3481	2.19447	0	1.12287	15.22	1.116	-3.76956	2.43691e-05	NA	uncharacterized membrane protein C24H6.13-like [Brachypodium distachyon]	PREDICTED: uncharacterized membrane protein C24H6.13-like [Brachypodium distachyon]
GSMUA_Achr11G15680_001	3.07437	2.71278	1.82373	0.127652	0.162917	0.241887	2.547	0.187	-3.76769	3.00458e-12	YAB9_SCHPO Uncharacterized membrane protein C2G11.09 OS=Schizosaccharomyces pombe (strain 972 / ATCC 24843) GN=SPAC2G11.09 PE=2 SV=2	hypothetical protein PRUPE_ppa017744mg [Prunus persica]	hypothetical protein PRUPE_ppa017744mg [Prunus persica]
GSMUA_Achr11G15690_001	9.23029	8.25365	9.22769	1.18348	0.707608	0.747795	8.914	0.89	-3.3242	3.82902e-08	NA	uncharacterized membrane protein YLR241W-like [Glycine max]	PREDICTED: uncharacterized membrane protein YLR241W-like [Glycine max]
GSMUA_Achr11G15760_001	21.6837	20.8294	20.761	0.769133	1.23889	1.33901	21.101	1.126	-4.22803	9.63798e-76	NA	uncharacterized protein LOC100247751 [Vitis vinifera]	PREDICTED: uncharacterized protein LOC100247751 [Vitis vinifera]
GSMUA_Achr11G15810_001	0.240379	0	0.454532	1.95939	3.24194	2.59581	0.242	2.609	3.43042	0.000403079	ERF71_ARATH Ethylene-responsive transcription factor ERF071 OS=Arabidopsis thaliana GN=ERF071 PE=2 SV=1	hypothetical protein SORBIDRAFT_03g012890 [Sorghum bicolor]	hypothetical protein SORBIDRAFT_03g012890 [Sorghum bicolor]
GSMUA_Achr11G15820_001	1.58616	1.21711	1.18158	0.527039	0.58769	0.552367	1.338	0.566	-1.2412	5.90579e-06	FIGL1_CAEBR Fidgetin-like protein 1 OS=Caenorhabditis briggsae GN=figl-1 PE=3 SV=1	hypothetical protein SORBIDRAFT_05g026170 [Sorghum bicolor]	hypothetical protein SORBIDRAFT_05g026170 [Sorghum bicolor]
GSMUA_Achr11G15860_001	110.866	118.086	114.252	899.714	900.252	853.244	114.411	884.413	2.95049	0	CYSK1_ORYSJ Cysteine synthase OS=Oryza sativa subsp. japonica GN=RCS1 PE=2 SV=2	Os12g0625000 [Oryza sativa Japonica Group]	Os12g0625000 [Oryza sativa Japonica Group]
GSMUA_Achr11G15880_001	136.079	129.503	150.293	33.465	50.4931	55.7735	138.635	46.587	-1.57329	4.5051e-30	AGL80_ARATH Agamous-like MADS-box protein AGL80 OS=Arabidopsis thaliana GN=AGL80 PE=1 SV=1	agamous-like MADS-box protein AGL80 [Vitis vinifera]	PREDICTED: agamous-like MADS-box protein AGL80 [Vitis vinifera]
GSMUA_Achr11G15910_001	4.22657	3.57448	5.13931	1.42352	1.22256	1.3374	4.323	1.338	-1.69195	0.000563947	MYB86_ARATH Transcription factor MYB86 OS=Arabidopsis thaliana GN=MYB86 PE=2 SV=1	R2R3-MYB transcription factor MYB8 [Picea glauca]	R2R3-MYB transcription factor MYB8 [Picea glauca]
GSMUA_Achr11G16030_001	21.4851	20.0034	23.1879	9.2304	7.67813	8.34942	21.569	8.429	-1.35553	2.2397e-27	NA	uncharacterized protein LOC100809270 [Glycine max]	PREDICTED: uncharacterized protein LOC100809270 [Glycine max]
GSMUA_Achr11G16060_001	17.4961	12.8645	15.066	8.66061	6.30387	4.69258	15.152	6.562	-1.2073	0.00153012	NA	predicted protein [Hordeum vulgare subsp. vulgare]	predicted protein [Hordeum vulgare subsp. vulgare]
GSMUA_Achr11G16070_001	55.2832	60.0802	59.128	16.7549	13.8717	16.5794	58.174	15.745	-1.88548	3.78961e-102	CBBY_RHOCA Protein CbbY OS=Rhodobacter capsulatus GN=cbbY PE=3 SV=1	hypothetical protein SORBIDRAFT_01g037270 [Sorghum bicolor]	hypothetical protein SORBIDRAFT_01g037270 [Sorghum bicolor]
GSMUA_Achr11G16080_001	16.311	17.1012	13.1482	5.32847	7.32386	9.35346	15.53	7.345	-1.08022	1.25829e-05	BH148_ARATH Transcription factor bHLH148 OS=Arabidopsis thaliana GN=BHLH148 PE=1 SV=1	uncharacterized protein LOC100274900 [Zea mays]	uncharacterized protein LOC100274900 [Zea mays]
GSMUA_Achr11G16260_001	0.117481	0.219838	0.337256	1.50523	1.0349	1.82484	0.235	1.465	2.64017	0.00276047	NA	hypothetical protein ZEAMMB73_608621 [Zea mays]	hypothetical protein ZEAMMB73_608621 [Zea mays]
GSMUA_Achr11G16320_001	49.6804	43.7389	45.1937	104.363	121.22	124.098	46.214	116.57	1.33479	8.89864e-41	NAGK_ARATH Acetylglutamate kinase, chloroplastic OS=Arabidopsis thaliana GN=NAGK PE=1 SV=1	acetylglutamate kinase, chloroplastic-like isoform 1 [Brachypodium distachyon]	PREDICTED: acetylglutamate kinase, chloroplastic-like isoform 1 [Brachypodium distachyon]
GSMUA_Achr11G16380_001	1.37048	1.7902	1.38191	0.696037	0.427209	0.894729	1.524	0.683	-1.15791	0.0200335	PAL3_PETCR Phenylalanine ammonia-lyase 3 OS=Petroselinum crispum GN=PAL3 PE=2 SV=1	phenylalanine ammonia lyase [Musa acuminata AAA Group]	phenylalanine ammonia lyase [Musa acuminata AAA Group]
GSMUA_Achr11G16420_001	1.11943	1.39959	1.52087	0.52203	0.774174	0.378741	1.357	0.568	-1.25646	0.00183235	PPR22_ARATH Pentatricopeptide repeat-containing protein At1g08610 OS=Arabidopsis thaliana GN=At1g08610 PE=2 SV=1	pentatricopeptide repeat-containing protein, putative [Ricinus communis]	pentatricopeptide repeat-containing protein, putative [Ricinus communis]
GSMUA_Achr11G16450_001	3.24198	3.74658	3.25814	5.4914	10.0196	6.94413	3.426	7.495	1.1294	0.00473697	PKHA8_DANRE Pleckstrin homology domain-containing family A member 8 OS=Danio rerio GN=plekha8 PE=2 SV=1	hypothetical protein [Oryza sativa Japonica Group]	hypothetical protein [Oryza sativa Japonica Group]
GSMUA_Achr11G16470_001	0.607597	0.373712	0.543701	1.64447	1.31735	1.48614	0.518	1.493	1.52719	5.91436e-09	NA	uncharacterized protein LOC100251059 [Vitis vinifera]	PREDICTED: uncharacterized protein LOC100251059 [Vitis vinifera]
GSMUA_Achr11G16480_001	0	0.0252755	0.0778799	1.16314	1.39139	1.43644	0.044	1.34	4.92859	1.02976e-19	NA	predicted protein [Hordeum vulgare subsp. vulgare]	predicted protein [Hordeum vulgare subsp. vulgare]
GSMUA_Achr11G16740_001	6.8813	7.40377	7.77851	2.16098	2.5834	2.44249	7.365	2.406	-1.61405	8.87698e-18	PUS1_SCHPO tRNA pseudouridine synthase 1 OS=Schizosaccharomyces pombe (strain 972 / ATCC 24843) GN=pus1 PE=1 SV=1	hypothetical protein SORBIDRAFT_04g032290 [Sorghum bicolor]	hypothetical protein SORBIDRAFT_04g032290 [Sorghum bicolor]
GSMUA_Achr11G16810_001	2.80494	2.78776	2.91351	16.5084	15.4888	14.163	2.845	15.397	2.43615	2.21661e-70	NPC1_PIG Niemann-Pick C1 protein OS=Sus scrofa GN=NPC1 PE=2 SV=1	niemann-Pick C1 protein-like [Vitis vinifera]	PREDICTED: niemann-Pick C1 protein-like [Vitis vinifera]
GSMUA_Achr11G16820_001	2.72313	2.51015	1.94906	12.5899	11.5125	10.5747	2.404	11.569	2.26676	3.57492e-24	NPC1_YEAST Niemann-Pick type C-related protein 1 OS=Saccharomyces cerevisiae (strain ATCC 204508 / S288c) GN=NCR1 PE=1 SV=1	hypothetical protein SORBIDRAFT_06g025390 [Sorghum bicolor]	hypothetical protein SORBIDRAFT_06g025390 [Sorghum bicolor]
GSMUA_Achr11G16960_001	321.494	329.943	341.448	54.1005	52.0396	55.3842	330.972	53.851	-2.61966	3.56738e-212	U82A1_ARATH UDP-glycosyltransferase 82A1 OS=Arabidopsis thaliana GN=UGT82A1 PE=2 SV=1	predicted protein [Hordeum vulgare subsp. vulgare]	predicted protein [Hordeum vulgare subsp. vulgare]
GSMUA_Achr11G16980_001	29.2279	27.5903	26.0231	14.5238	12.8424	12.7544	27.624	13.384	-1.04541	1.00711e-19	NA	uncharacterized protein LOC100832060 [Brachypodium distachyon]	PREDICTED: uncharacterized protein LOC100832060 [Brachypodium distachyon]
GSMUA_Achr11G17030_001	49.1511	46.9813	47.181	23.2913	23.0704	22.0308	47.781	22.807	-1.06696	2.2733e-29	TL15B_ARATH Thylakoid lumenal 15.0 kDa protein 2, chloroplastic OS=Arabidopsis thaliana GN=At5g52970 PE=1 SV=2	unknown [Populus trichocarpa x Populus deltoides]	unknown [Populus trichocarpa x Populus deltoides]
GSMUA_Achr11G17040_001	5.4251	5.38931	3.88045	1.86979	2.1818	1.74478	4.908	1.942	-1.33759	7.31708e-09	AB3G_ARATH ABC transporter G family member 3 OS=Arabidopsis thaliana GN=ABCG3 PE=1 SV=2	ABC transporter G family member 3 [Vitis vinifera]	PREDICTED: ABC transporter G family member 3 [Vitis vinifera]
GSMUA_Achr11G17060_001	9.94116	9.31438	9.01603	0.437613	0.292154	0.917139	9.434	0.559	-4.07695	3.3676e-41	NA	hypothetical protein PRUPE_ppa005554mg [Prunus persica]	hypothetical protein PRUPE_ppa005554mg [Prunus persica]
GSMUA_Achr11G17100_001	2.60883	4.83032	6.2055	10.1365	12.8552	11.146	4.558	11.389	1.32117	3.8528e-05	RAC2A_ARATH Ras-related protein RABC2a OS=Arabidopsis thaliana GN=RABC2A PE=1 SV=1	ras-related protein RABC2a-like [Glycine max]	PREDICTED: ras-related protein RABC2a-like [Glycine max]
GSMUA_Achr11G17120_001	0	0	0.214652	0.648071	0.796604	1.08888	0.082	0.855	3.38223	5.912e-05	THIK2_ARATH 3-ketoacyl-CoA thiolase 2, peroxisomal OS=Arabidopsis thaliana GN=PED1 PE=1 SV=2	hypothetical protein SORBIDRAFT_01g020150 [Sorghum bicolor]	hypothetical protein SORBIDRAFT_01g020150 [Sorghum bicolor]
GSMUA_Achr11G17160_001	3.83166	3.14158	3.59272	8.55021	6.96105	6.8992	3.532	7.48	1.08255	4.95175e-05	NA	hypothetical protein OsI_25057 [Oryza sativa Indica Group]	hypothetical protein OsI_25057 [Oryza sativa Indica Group]
GSMUA_Achr11G17190_001	6.91251	5.28198	7.54784	21.6394	20.8571	19.3286	6.591	20.618	1.64534	5.24547e-17	MYB05_ANTMA Myb-related protein 305 OS=Antirrhinum majus GN=MYB305 PE=2 SV=1	putative MYB DNA-binding domain superfamily protein [Zea mays]	putative MYB DNA-binding domain superfamily protein [Zea mays]
GSMUA_Achr11G17230_001	48.5812	51.1524	56.0207	21.1358	23.6431	25.5978	51.928	23.469	-1.14576	6.1559e-19	AMT11_ORYSJ Ammonium transporter 1 member 1 OS=Oryza sativa subsp. japonica GN=AMT1-1 PE=2 SV=1	Os04g0509600 [Oryza sativa Japonica Group]	Os04g0509600 [Oryza sativa Japonica Group]
GSMUA_Achr11G17300_001	20.549	23.737	23.2272	6.16446	6.85686	6.51864	22.514	6.523	-1.78721	6.38234e-21	NA	hypothetical protein OsI_09789 [Oryza sativa Indica Group]	hypothetical protein OsI_09789 [Oryza sativa Indica Group]
GSMUA_Achr11G17320_001	6.11124	4.34882	6.64107	0	0.566444	0.294547	5.71	0.297	-4.26496	2.72747e-19	NA	hypothetical protein OsI_17086 [Oryza sativa Indica Group]	hypothetical protein OsI_17086 [Oryza sativa Indica Group]
GSMUA_Achr11G17410_001	32.1126	32.265	33.6139	88.2196	88.8029	88.6212	32.674	88.558	1.43848	2.36619e-73	P2A13_ARATH F-box protein PP2-A13 OS=Arabidopsis thaliana GN=PP2A13 PE=1 SV=1	OSIGBa0127A14.1 [Oryza sativa Indica Group]	OSIGBa0127A14.1 [Oryza sativa Indica Group]
GSMUA_Achr11G17510_001	0.087233	0.333643	0.171544	8.32191	10.1458	11.7307	0.207	10.076	5.60515	4.5449e-42	NAC7_ARATH NAC domain-containing protein 7 OS=Arabidopsis thaliana GN=NAC007 PE=2 SV=2	transcription factor [Populus trichocarpa]	transcription factor [Populus trichocarpa]
GSMUA_Achr11G17560_001	2.97915	1.95943	2.39754	0.0837656	0.212025	0.077388	2.455	0.134	-4.19542	6.73858e-13	BH012_ARATH Transcription factor MYC1 OS=Arabidopsis thaliana GN=BHLH12 PE=1 SV=1	MYC1 [Arabidopsis thaliana]	MYC1 [Arabidopsis thaliana]
GSMUA_Achr11G17590_001	19.4318	17.8033	20.5616	67.5912	66.3909	66.2077	19.276	66.74	1.79175	6.14187e-94	RN141_CHICK RING finger protein 141 OS=Gallus gallus GN=RNF141 PE=2 SV=1	uncharacterized protein LOC100244841 [Vitis vinifera]	PREDICTED: uncharacterized protein LOC100244841 [Vitis vinifera]
GSMUA_Achr11G17600_001	3.58795	4.80702	4.3237	1.39178	1.9199	2.24834	4.25	1.863	-1.18984	2.69602e-05	GSXL3_ARATH Flavin-containing monooxygenase FMO GS-OX-like 3 OS=Arabidopsis thaliana GN=At1g62620 PE=2 SV=2	Os10g0553800 [Oryza sativa Japonica Group]	Os10g0553800 [Oryza sativa Japonica Group]
GSMUA_Achr11G17620_001	0	0	0.0727976	1.67094	1.34255	0.601484	0.034	1.215	5.15928	8.50107e-06	WRK42_ARATH Probable WRKY transcription factor 42 OS=Arabidopsis thaliana GN=WRKY42 PE=2 SV=1	probable WRKY transcription factor 47-like [Vitis vinifera]	PREDICTED: probable WRKY transcription factor 47-like [Vitis vinifera]
GSMUA_Achr11G17660_001	37.076	39.2859	39.616	95.2211	100.377	98.8257	38.669	98.151	1.34383	1.31445e-57	YPTM2_MAIZE GTP-binding protein YPTM2 OS=Zea mays GN=YPTM2 PE=2 SV=1	predicted protein [Populus trichocarpa]	predicted protein [Populus trichocarpa]
GSMUA_Achr11G17730_001	3.54683	3.99991	2.61595	8.94786	10.8222	10.453	3.398	10.084	1.56931	2.64055e-17	Y5707_ARATH Probable receptor-like protein kinase At5g47070 OS=Arabidopsis thaliana GN=At5g47070 PE=1 SV=1	Os02g0650500 [Oryza sativa Japonica Group]	Os02g0650500 [Oryza sativa Japonica Group]
GSMUA_Achr11G17740_001	41.1601	47.0701	43.01	13.6536	16.1834	17.2222	43.757	15.696	-1.47912	3.89937e-49	APRR2_ARATH Two-component response regulator-like APRR2 OS=Arabidopsis thaliana GN=APRR2 PE=2 SV=2	transcription factor, putative [Ricinus communis]	transcription factor, putative [Ricinus communis]
GSMUA_Achr11G17840_001	23.077	22.7175	21.0204	9.55346	7.07897	7.38786	22.282	8.017	-1.47474	3.48506e-20	BH004_ARATH Transcription factor MYC4 OS=Arabidopsis thaliana GN=BHLH4 PE=2 SV=1	basic helix-loop-helix (bHLH) family transcription factor [Brassica oleracea]	basic helix-loop-helix (bHLH) family transcription factor [Brassica oleracea]
GSMUA_Achr11G17870_001	1.75995	2.76686	2.05717	0	0	0	2.205	0.01	-7.78463	3.65408e-09	NA	Os02g0695200 [Oryza sativa Japonica Group]	Os02g0695200 [Oryza sativa Japonica Group]
GSMUA_Achr11G18070_001	6.89206	6.98562	7.06522	3.05157	3.0558	2.21229	6.991	2.783	-1.32886	5.50935e-19	FBL3_ARATH F-box/LRR-repeat protein 3 OS=Arabidopsis thaliana GN=FBL3 PE=2 SV=1	hypothetical protein ZEAMMB73_170021 [Zea mays]	TPA: hypothetical protein ZEAMMB73_170021 [Zea mays]
GSMUA_Achr11G18080_001	0	0	0	1.95738	2.23715	0.527375	0.01	1.584	7.30743	0.0009107	NA	uncharacterized protein LOC100261891 [Vitis vinifera]	PREDICTED: uncharacterized protein LOC100261891 [Vitis vinifera]
GSMUA_Achr11G18160_001	19.1719	17.3902	19.4472	6.24004	6.45873	7.00644	18.68	6.578	-1.50577	5.3769e-52	HAK12_ORYSJ Putative potassium transporter 12 OS=Oryza sativa subsp. japonica GN=HAK12 PE=2 SV=1	potassium transporter 11-like [Vitis vinifera]	PREDICTED: potassium transporter 11-like [Vitis vinifera]
GSMUA_Achr11G18170_001	15.4852	15.4744	17.8656	7.67312	6.98027	6.34147	16.285	7.008	-1.21647	1.2091e-10	NFYC2_ARATH Nuclear transcription factor Y subunit C-2 OS=Arabidopsis thaliana GN=NFYC2 PE=2 SV=2	ccaat-binding transcription factor, putative [Ricinus communis]	ccaat-binding transcription factor, putative [Ricinus communis]
GSMUA_Achr11G18220_001	3.23209	4.08513	3.77161	1.87477	2.10058	1.27011	3.706	1.758	-1.07593	6.31389e-07	PP132_ARATH Pentatricopeptide repeat-containing protein At1g79490, mitochondrial OS=Arabidopsis thaliana GN=EMB2217 PE=2 SV=1	unnamed protein product [Vitis vinifera]	unnamed protein product [Vitis vinifera]
GSMUA_Achr11G18320_001	8.3151	8.93594	8.64571	41.9057	41.1949	40.9319	8.642	41.354	2.25859	6.95721e-110	ETFA_ARATH Electron transfer flavoprotein subunit alpha, mitochondrial OS=Arabidopsis thaliana GN=ETFA PE=1 SV=1	electron transfer flavoprotein subunit alpha, mitochondrial [Vitis vinifera]	PREDICTED: electron transfer flavoprotein subunit alpha, mitochondrial [Vitis vinifera]
GSMUA_Achr11G18350_001	35.0086	21.3155	39.056	16.6919	9.3047	10.2806	31.803	12.102	-1.39392	0.00655188	NA	protein RALF-like 33-like [Cucumis sativus]	PREDICTED: protein RALF-like 33-like [Cucumis sativus]
GSMUA_Achr11G18380_001	5.5338	6.07803	5.50989	18.9917	19.5389	20.1331	5.717	19.565	1.77494	1.57903e-146	NA	hypothetical protein PRUPE_ppa000287mg [Prunus persica]	hypothetical protein PRUPE_ppa000287mg [Prunus persica]
GSMUA_Achr11G18390_001	6.14787	4.95723	4.39715	16.9466	20.9832	15.8963	5.177	17.952	1.79396	3.34141e-13	NA	protein PHLOEM PROTEIN 2-LIKE A2 [Vitis vinifera]	PREDICTED: protein PHLOEM PROTEIN 2-LIKE A2 [Vitis vinifera]
GSMUA_Achr11G18490_001	2.49468	2.39008	2.47856	0.676657	0.751214	0.696124	2.464	0.718	-1.77895	7.55986e-53	NA	hypothetical protein OsI_24153 [Oryza sativa Indica Group]	hypothetical protein OsI_24153 [Oryza sativa Indica Group]
GSMUA_Achr11G18500_001	61.6328	75.5901	67.7123	23.3062	28.2275	20.4639	68.322	24.009	-1.50877	2.28035e-12	NA	zinc finger (C3HC4 type RING finger) family protein [Musa acuminata]	zinc finger (C3HC4 type RING finger) family protein [Musa acuminata]
GSMUA_Achr11G18530_001	2.4344	1.84774	4.8839	19.2031	24.0093	27.246	3.065	23.496	2.93846	2.28306e-12	NA	unnamed protein product [Vitis vinifera]	unnamed protein product [Vitis vinifera]
GSMUA_Achr11G18560_001	23.6953	26.6599	28.2938	5.32594	5.17206	6.65562	26.226	5.728	-2.19489	4.18674e-25	SSY3_SOLTU Soluble starch synthase 3, chloroplastic/amyloplastic OS=Solanum tuberosum GN=SS3 PE=1 SV=1	soluble starch synthase gene [Musa acuminata AAA Group]	soluble starch synthase gene [Musa acuminata AAA Group]
GSMUA_Achr11G18570_001	9.23808	8.82119	8.24204	1.75492	1.89359	1.3271	8.777	1.669	-2.39474	1.97634e-86	SSY3_SOLTU Soluble starch synthase 3, chloroplastic/amyloplastic OS=Solanum tuberosum GN=SS3 PE=1 SV=1	soluble starch synthase gene [Musa acuminata AAA Group]	soluble starch synthase gene [Musa acuminata AAA Group]
GSMUA_Achr11G18620_001	154.796	168.774	154.046	21.1923	24.928	26.0672	159.215	24.072	-2.72555	8.35425e-225	PSLS_METTH Phosphosulfolactate synthase OS=Methanobacterium thermoautotrophicum (strain Delta H) GN=comA PE=3 SV=1	uncharacterized protein LOC101208408 [Cucumis sativus]	PREDICTED: uncharacterized protein LOC101208408 [Cucumis sativus]
GSMUA_Achr11G18650_001	69.1213	78.014	74.3136	4.37112	4.82006	6.4072	73.826	5.209	-3.82505	5.91107e-225	ROC1_ARATH Ribonucleoprotein At2g37220, chloroplastic OS=Arabidopsis thaliana GN=At2g37220 PE=1 SV=1	nucleolin-like isoform 1 [Solanum lycopersicum]	PREDICTED: nucleolin-like isoform 1 [Solanum lycopersicum]
GSMUA_Achr11G18660_001	0	0	0	2.62169	1.92737	2.81678	0.01	2.465	7.94544	6.47772e-22	LLOS_OCIBA R-linalool synthase, chloroplastic OS=Ocimum basilicum GN=LIS PE=1 SV=1	geraniol synthase [Vitis vinifera]	geraniol synthase [Vitis vinifera]
GSMUA_Achr11G18680_001	4.10242	6.08788	4.16149	1.65949	1.84614	0.600814	4.794	1.379	-1.79761	0.000180677	BH112_ARATH Transcription factor bHLH112 OS=Arabidopsis thaliana GN=BHLH112 PE=2 SV=1	transcription factor bHLH123-like [Vitis vinifera]	PREDICTED: transcription factor bHLH123-like [Vitis vinifera]
GSMUA_Achr11G18740_001	2.64392	2.0372	1.98816	29.158	36.9645	31.2761	2.233	32.476	3.86232	5.45261e-78	GAOX2_ORYSJ Gibberellin 20 oxidase 2 OS=Oryza sativa subsp. japonica GN=20ox2 PE=1 SV=1	gibberellin 20 oxidase 2 [Vitis vinifera]	PREDICTED: gibberellin 20 oxidase 2 [Vitis vinifera]
GSMUA_Achr11G18750_001	0.253092	0.235626	0.12033	0.44991	1.4384	1.53837	0.213	1.152	2.43522	0.00975253	NA	conserved hypothetical protein [Ricinus communis]	conserved hypothetical protein [Ricinus communis]
GSMUA_Achr11G18790_001	38.647	35.0744	38.0087	159.297	163.746	169.415	37.253	164.163	2.1397	3.84183e-264	SAPK7_ORYSJ Serine/threonine-protein kinase SAPK7 OS=Oryza sativa subsp. japonica GN=SAPK7 PE=2 SV=2	Os04g0432000 [Oryza sativa Japonica Group]	Os04g0432000 [Oryza sativa Japonica Group]
GSMUA_Achr11G18800_001	16.8333	16.9127	11.0542	5.55592	10.2014	5.4945	14.943	7.094	-1.0748	0.00239396	NA	uncharacterized protein LOC100275135 [Zea mays]	uncharacterized protein LOC100275135 [Zea mays]
GSMUA_Achr11G18890_001	0.774065	0.873256	0.594485	5.42578	4.88759	3.93439	0.757	4.759	2.65229	2.00721e-12	DCP1_ARATH mRNA-decapping enzyme-like protein OS=Arabidopsis thaliana GN=At1g08370 PE=2 SV=2	mRNA-decapping enzyme-like protein [Vitis vinifera]	PREDICTED: mRNA-decapping enzyme-like protein [Vitis vinifera]
GSMUA_Achr11G18900_001	25.7621	30.5543	32.9895	6.74567	10.0407	7.55126	29.779	8.123	-1.87421	3.08007e-20	UMP2_ARATH Uncharacterized protein At2g27730, mitochondrial OS=Arabidopsis thaliana GN=At2g27730 PE=1 SV=1	uncharacterized protein At2g27730, mitochondrial-like [Brachypodium distachyon]	PREDICTED: uncharacterized protein At2g27730, mitochondrial-like [Brachypodium distachyon]
GSMUA_Achr11G18940_001	12.5133	14.2134	12.2026	32.0812	34.1844	35.9244	12.986	34.073	1.39167	1.44827e-47	FBL34_ARATH F-box/LRR-repeat protein At1g67190 OS=Arabidopsis thaliana GN=At1g67190 PE=2 SV=1	F-box/LRR-repeat protein At1g67190-like [Brachypodium distachyon]	PREDICTED: F-box/LRR-repeat protein At1g67190-like [Brachypodium distachyon]
GSMUA_Achr11G19020_001	3.857	3.17768	4.14758	9.62811	10.4017	9.58988	3.737	9.883	1.40307	1.50508e-11	NA	alpha-soluble NSF attachment protein [Zea mays]	alpha-soluble NSF attachment protein [Zea mays]
GSMUA_Achr11G19050_001	7.48609	6.87679	7.58905	19.3305	18.9309	20.0836	7.327	19.458	1.40907	9.96647e-69	SEPA_DICDI Serine/threonine-protein kinase sepA OS=Dictyostelium discoideum GN=sepA PE=2 SV=1	Os04g0660500 [Oryza sativa Japonica Group]	Os04g0660500 [Oryza sativa Japonica Group]
GSMUA_Achr11G19160_001	95.0498	101.787	98.0204	271.175	275.843	261.606	98.296	269.551	1.45535	1.04457e-125	DHSB2_ARATH Succinate dehydrogenase [ubiquinone] iron-sulfur subunit 2, mitochondrial OS=Arabidopsis thaliana GN=SDH2-2 PE=1 SV=2	uncharacterized protein LOC100216648 [Zea mays]	uncharacterized protein LOC100216648 [Zea mays]
GSMUA_Achr11G19180_001	1.83697	0.654578	1.08853	2.34016	4.68222	4.93471	1.203	3.996	1.73192	0.00211769	MGAT3_RAT Beta-1,4-mannosyl-glycoprotein 4-beta-N-acetylglucosaminyltransferase OS=Rattus norvegicus GN=Mgat3 PE=1 SV=2	unnamed protein product [Vitis vinifera]	unnamed protein product [Vitis vinifera]
GSMUA_Achr11G19190_001	54.8601	51.5191	52.0754	140.954	153.162	137.94	52.828	144.029	1.44698	3.05411e-70	NA	predicted protein [Hordeum vulgare subsp. vulgare]	predicted protein [Hordeum vulgare subsp. vulgare]
GSMUA_Achr11G19240_001	0.66194	0.170058	1.05698	5.71459	5.45287	5.13412	0.64	5.444	3.08852	9.6264e-17	SCRK1_MAIZE Fructokinase-1 OS=Zea mays GN=FRK1 PE=1 SV=1	fructokinase 1 [Oryza australiensis]	fructokinase 1 [Oryza australiensis]
GSMUA_Achr11G19250_001	7.02934	6.56972	4.9421	1.52113	1.4243	2.64788	6.19	1.874	-1.72382	0.00417118	NA	hypothetical protein PRUPE_ppa011327mg [Prunus persica]	hypothetical protein PRUPE_ppa011327mg [Prunus persica]
GSMUA_Achr11G19300_001	35.6256	38.1198	35.4523	15.7015	17.5663	16.0312	36.409	16.443	-1.14682	1.56859e-58	Y5262_ARATH Ankyrin repeat-containing protein At5g02620 OS=Arabidopsis thaliana GN=At5g02620 PE=1 SV=1	Os09g0518500 [Oryza sativa Japonica Group]	Os09g0518500 [Oryza sativa Japonica Group]
GSMUA_Achr11G19320_001	7.97892	9.27444	9.34444	3.40067	2.55869	4.24655	8.876	3.412	-1.37929	0.000213222	ITPK4_ARATH Inositol-tetrakisphosphate 1-kinase 4 OS=Arabidopsis thaliana GN=ITPK4 PE=2 SV=2	inositol-tetrakisphosphate 1-kinase 4-like [Solanum lycopersicum]	PREDICTED: inositol-tetrakisphosphate 1-kinase 4-like [Solanum lycopersicum]
GSMUA_Achr11G19340_001	17.9902	15.6464	17.3014	1.17613	1.43214	1.37117	16.989	1.336	-3.66861	6.20015e-137	YUGF_BACSU Uncharacterized hydrolase yugF OS=Bacillus subtilis GN=yugF PE=3 SV=1	epoxide hydrolase 3-like [Brachypodium distachyon]	PREDICTED: epoxide hydrolase 3-like [Brachypodium distachyon]
GSMUA_Achr11G19460_001	15.6474	16.7127	15.3787	5.94649	7.03743	6.43241	15.923	6.482	-1.2966	1.74395e-18	ACCR4_ARATH Serine/threonine-protein kinase-like protein CCR4 OS=Arabidopsis thaliana GN=CCR4 PE=1 SV=1	putative CRINKLY4-like receptor protein kinase family protein [Zea mays]	TPA: putative CRINKLY4-like receptor protein kinase family protein [Zea mays]
GSMUA_Achr11G19500_001	11.8944	14.3429	14.3457	28.1141	29.0226	26.7918	13.538	27.986	1.04769	1.65884e-28	GLYG2_HUMAN Glycogenin-2 OS=Homo sapiens GN=GYG2 PE=1 SV=2	uncharacterized protein LOC100844966 [Brachypodium distachyon]	PREDICTED: uncharacterized protein LOC100844966 [Brachypodium distachyon]
GSMUA_Achr11G19520_001	16.5902	17.2337	15.7826	6.03369	6.85928	7.32401	16.545	6.749	-1.29365	1.00416e-46	NA	uncharacterized protein LOC101221459 [Cucumis sativus]	PREDICTED: uncharacterized protein LOC101221459 [Cucumis sativus]
GSMUA_Achr11G19530_001	11.2147	8.45712	10.8669	0	0	0.121299	10.19	0.05	-7.67101	9.68503e-43	PIN8_ARATH Putative auxin efflux carrier component 8 OS=Arabidopsis thaliana GN=PIN8 PE=2 SV=2	putative auxin efflux carrier component 8 [Vitis vinifera]	PREDICTED: putative auxin efflux carrier component 8 [Vitis vinifera]
GSMUA_Achr11G19570_001	5.61062	5.33932	4.28043	30.4734	27.0467	27.6117	5.087	28.387	2.48034	2.50255e-115	PPA27_ARATH Probable inactive purple acid phosphatase 27 OS=Arabidopsis thaliana GN=PAP27 PE=2 SV=1	Nucleotide pyrophosphatase/phosphodiesterase [Medicago truncatula]	Nucleotide pyrophosphatase/phosphodiesterase [Medicago truncatula]
GSMUA_Achr11G19590_001	13.8926	14.4515	10.5072	24.0491	32.3406	22.2442	12.96	26.221	1.01666	0.000242173	Y2349_ARATH Uncharacterized protein At2g33490 OS=Arabidopsis thaliana GN=At2g33490 PE=1 SV=2	unnamed protein product [Vitis vinifera]	unnamed protein product [Vitis vinifera]
GSMUA_Achr11G19620_001	93.2194	87.4136	92.5035	36.3525	36.3654	32.3308	91.056	35.026	-1.37833	4.12645e-92	RSC5_DICDI Random slug protein 5 OS=Dictyostelium discoideum GN=rsc5 PE=2 SV=1	uncharacterized protein LOC100797666 [Glycine max]	uncharacterized protein LOC100797666 [Glycine max]
GSMUA_Achr11G19630_001	28.3073	28.2803	28.3999	13.5318	12.2869	9.16297	28.339	11.671	-1.27986	2.35773e-14	Y4141_ARATH Uncharacterized protein At4g14100 OS=Arabidopsis thaliana GN=At4g14100 PE=2 SV=1	uncharacterized protein At4g14100-like [Vitis vinifera]	PREDICTED: uncharacterized protein At4g14100-like [Vitis vinifera]
GSMUA_Achr11G19700_001	16.2638	15.6052	16.3939	4.78054	5.8136	6.37773	16.098	5.667	-1.50622	3.62074e-30	MATE2_ARATH MATE efflux family protein 2, chloroplastic OS=Arabidopsis thaliana GN=DTX44 PE=2 SV=1	MATE efflux family protein 2, chloroplastic [Vitis vinifera]	PREDICTED: MATE efflux family protein 2, chloroplastic [Vitis vinifera]
GSMUA_Achr11G19710_001	7.11555	9.64891	8.00281	3.08348	4.15131	4.29441	8.266	3.853	-1.10121	2.89021e-07	WRK33_ARATH Probable WRKY transcription factor 33 OS=Arabidopsis thaliana GN=WRKY33 PE=1 SV=2	WRKY domain class transcription factor [Malus x domestica]	WRKY domain class transcription factor [Malus x domestica]
GSMUA_Achr11G19720_001	2.16316	1.63905	1.85551	0	0	0.204949	1.896	0.078	-4.60334	4.81586e-12	NA	hypothetical protein OsI_11181 [Oryza sativa Indica Group]	hypothetical protein OsI_11181 [Oryza sativa Indica Group]
GSMUA_Achr11G19750_001	14.2223	19.9981	22.3762	50.8908	68.4457	40.0931	18.876	53.153	1.4936	0.0034246	NA	Os11g0113300 [Oryza sativa Japonica Group]	Os11g0113300 [Oryza sativa Japonica Group]
GSMUA_Achr11G19780_001	0.113989	0.522443	0.645929	34.4464	31.1956	30.5958	0.437	32.089	6.1983	2.426e-132	EXPA2_ORYSJ Expansin-A2 OS=Oryza sativa subsp. japonica GN=EXPA2 PE=2 SV=2	Alpha-expansin 8 precursor, putative [Ricinus communis]	Alpha-expansin 8 precursor, putative [Ricinus communis]
GSMUA_Achr11G19790_001	231.308	234.344	242.477	57.266	62.707	62.7889	236.053	60.931	-1.95386	0	WNK5_ARATH Probable serine/threonine-protein kinase WNK5 OS=Arabidopsis thaliana GN=WNK5 PE=1 SV=2	predicted protein [Populus trichocarpa]	predicted protein [Populus trichocarpa]
GSMUA_Achr11G19800_001	5.93145	5.98986	4.94939	2.7216	3.17913	2.42084	5.634	2.784	-1.017	6.44989e-12	NOL10_XENLA Nucleolar protein 10 OS=Xenopus laevis GN=nol10 PE=2 SV=1	nucleolar protein 10 [Vitis vinifera]	PREDICTED: nucleolar protein 10 [Vitis vinifera]
GSMUA_Achr11G19880_001	6.84959	6.92185	7.59217	25.4456	25.8997	25.5822	7.131	25.652	1.8469	8.14757e-91	Y5830_ARATH Probable inactive receptor kinase At5g58300 OS=Arabidopsis thaliana GN=At5g58300 PE=1 SV=1	putative receptor-like protein kinase [Oryza sativa Japonica Group]	putative receptor-like protein kinase [Oryza sativa Japonica Group]
GSMUA_Achr11G19960_001	100.241	99.5273	97.4317	260.861	269.737	262.474	99.077	264.367	1.41592	4.10464e-182	PEK11_ARATH Putative proline-rich receptor-like protein kinase PERK11 OS=Arabidopsis thaliana GN=PERK11 PE=2 SV=2	unnamed protein product [Vitis vinifera]	unnamed protein product [Vitis vinifera]
GSMUA_Achr11G20010_001	0	0.057499	0.175652	0.535408	0.761606	0.626128	0.088	0.651	2.88708	0.00190444	NA	hypothetical_protein [Oryza brachyantha]	hypothetical_protein [Oryza brachyantha]
GSMUA_Achr11G20110_001	60.894	56.8481	61.3041	120.922	121.36	117.212	59.692	119.841	1.00551	9.69444e-61	Y2144_ARATH Putative leucine-rich repeat receptor-like serine/threonine-protein kinase At2g14440 OS=Arabidopsis thaliana GN=At2g14440 PE=1 SV=1	hypothetical protein SORBIDRAFT_09g019440 [Sorghum bicolor]	hypothetical protein SORBIDRAFT_09g019440 [Sorghum bicolor]
GSMUA_Achr11G20130_001	38.126	37.3762	38.0325	12.7174	13.68	14.5555	37.855	13.661	-1.47042	9.57133e-133	NA	uncharacterized protein LOC100267159 [Vitis vinifera]	PREDICTED: uncharacterized protein LOC100267159 [Vitis vinifera]
GSMUA_Achr11G20140_001	417.63	536.42	593.934	149.03	181.936	142.814	516.005	157.937	-1.70804	2.60192e-32	NA	NA	NA
GSMUA_Achr11G20170_001	46.0756	45.7831	42.486	12.7743	11.7673	12.3733	44.792	12.315	-1.86282	2.68023e-109	NA	uncharacterized protein LOC100251769 [Vitis vinifera]	PREDICTED: uncharacterized protein LOC100251769 [Vitis vinifera]
GSMUA_Achr11G20220_001	10.7201	10.6098	10.9403	26.2655	25.1665	28.1484	10.767	26.537	1.30139	8.2969e-64	BGAL_VIBC3 Beta-galactosidase OS=Vibrio cholerae serotype O1 (strain ATCC 39541 / Ogawa 395 / O395) GN=lacZ PE=3 SV=2	beta-galactosidase isoform 1 [Vitis vinifera]	PREDICTED: beta-galactosidase isoform 1 [Vitis vinifera]
GSMUA_Achr11G20330_001	3.65801	4.20134	3.29021	0.843883	0.830944	0.45935	3.727	0.721	-2.36994	5.50007e-08	SPAST_CHICK Spastin OS=Gallus gallus GN=SPAST PE=2 SV=1	hypothetical protein PRUPE_ppa001598mg [Prunus persica]	hypothetical protein PRUPE_ppa001598mg [Prunus persica]
GSMUA_Achr11G20410_001	1.836	1.77379	1.38391	0	0.683825	0.74205	1.675	0.485	-1.7881	0.0324821	AF9_ASHGO Protein AF-9 homolog OS=Ashbya gossypii (strain ATCC 10895 / CBS 109.51 / FGSC 9923 / NRRL Y-1056) GN=YAF9 PE=3 SV=1	hypothetical protein OsJ_20050 [Oryza sativa Japonica Group]	hypothetical protein OsJ_20050 [Oryza sativa Japonica Group]
GSMUA_Achr11G20420_001	0.846514	0.45621	0.426817	1.67828	1.69609	1.34948	0.587	1.585	1.43305	0.000709332	HAK2_ORYSJ Probable potassium transporter 2 OS=Oryza sativa subsp. japonica GN=HAK2 PE=2 SV=1	potassium transporter [Phragmites australis]	potassium transporter [Phragmites australis]
GSMUA_Achr11G20480_001	1.33754	0.503854	2.33639	0	0	0	1.403	0.01	-7.13237	0.0084059	NA	mitochondrial zinc maintenance protein 1, mitochondrial-like [Fragaria vesca subsp. vesca]	PREDICTED: mitochondrial zinc maintenance protein 1, mitochondrial-like [Fragaria vesca subsp. vesca]
GSMUA_Achr11G20490_001	23.0883	23.5418	23.3754	7.1736	8.23122	8.10112	23.345	7.845	-1.57327	7.96246e-10	NA	hypothetical protein PRUPE_ppa016389mg [Prunus persica]	hypothetical protein PRUPE_ppa016389mg [Prunus persica]
GSMUA_Achr11G20520_001	19.0862	23.9448	27.9044	4.83689	10.7471	3.53788	23.655	6.384	-1.88961	0.00861676	RL18_ALISL 50S ribosomal protein L18 OS=Aliivibrio salmonicida (strain LFI1238) GN=rplR PE=3 SV=1	hypothetical protein SORBIDRAFT_06g001630 [Sorghum bicolor]	hypothetical protein SORBIDRAFT_06g001630 [Sorghum bicolor]
GSMUA_Achr11G20560_001	0.133184	0	0.18591	0.771641	0.997633	1.41335	0.116	1.071	3.20676	1.27421e-05	PME41_ARATH Probable pectinesterase/pectinesterase inhibitor 41 OS=Arabidopsis thaliana GN=PME41 PE=2 SV=2	Os01g0311800 [Oryza sativa Japonica Group]	Os01g0311800 [Oryza sativa Japonica Group]
GSMUA_Achr11G20570_001	6.69253	7.67507	7.81216	3.23305	3.9522	2.56068	7.403	3.259	-1.18368	6.9543e-07	P2C34_ARATH Probable protein phosphatase 2C 34 OS=Arabidopsis thaliana GN=At3g05640 PE=2 SV=1	probable protein phosphatase 2C 73 [Vitis vinifera]	PREDICTED: probable protein phosphatase 2C 73 [Vitis vinifera]
GSMUA_Achr11G20620_001	19.9775	24.6881	23.9866	7.61778	10.1162	6.48158	22.894	8.082	-1.50219	3.60684e-13	GATL7_ARATH Probable galacturonosyltransferase-like 7 OS=Arabidopsis thaliana GN=GATL7 PE=2 SV=1	hypothetical protein SORBIDRAFT_01g037870 [Sorghum bicolor]	hypothetical protein SORBIDRAFT_01g037870 [Sorghum bicolor]
GSMUA_Achr11G20670_001	271.643	301.812	309.899	58.0569	63.8887	63.2336	294.461	61.736	-2.25389	1.48451e-114	NA	hypothetical protein SORBIDRAFT_03g012530 [Sorghum bicolor]	hypothetical protein SORBIDRAFT_03g012530 [Sorghum bicolor]
GSMUA_Achr11G20750_001	2.37653	2.50147	1.91846	4.609	5.80434	5.87191	2.275	5.438	1.25721	3.33895e-11	EFR3A_HUMAN Protein EFR3 homolog A OS=Homo sapiens GN=EFR3A PE=1 SV=2	uncharacterized protein LOC100831072 [Brachypodium distachyon]	PREDICTED: uncharacterized protein LOC100831072 [Brachypodium distachyon]
GSMUA_Achr11G20790_001	49.8045	47.7351	48.8702	3.36818	3.76678	3.78188	48.813	3.649	-3.74169	0	NHLC2_BOVIN NHL repeat-containing protein 2 OS=Bos taurus GN=NHLRC2 PE=2 SV=1	NHL repeat-containing protein 2-like [Vitis vinifera]	PREDICTED: NHL repeat-containing protein 2-like [Vitis vinifera]
GSMUA_Achr11G20820_001	191.87	197.484	205.951	34.6282	34.1524	37.7813	198.445	35.531	-2.48159	2.55067e-214	NIFU1_ARATH NifU-like protein 1, chloroplastic OS=Arabidopsis thaliana GN=NIFU1 PE=1 SV=1	hypothetical protein PRUPE_ppa011214mg [Prunus persica]	hypothetical protein PRUPE_ppa011214mg [Prunus persica]
GSMUA_Achr11G20830_001	1.46052	1.22058	1.56239	6.20557	5.71846	5.0153	1.424	5.656	1.98983	8.89863e-09	MYB05_ANTMA Myb-related protein 305 OS=Antirrhinum majus GN=MYB305 PE=2 SV=1	R2R3 transcription factor MYB108-like protein 1 [Vitis vinifera]	R2R3 transcription factor MYB108-like protein 1 [Vitis vinifera]
GSMUA_Achr11G20840_001	2.03633	1.71915	1.93654	1.28908	0.546478	0.675416	1.907	0.847	-1.17087	0.00367463	RR1_SPIOL 30S ribosomal protein S1, chloroplastic OS=Spinacia oleracea GN=RPS1 PE=1 SV=1	ribosomal protein S4 [Musa acuminata AAA Group]	ribosomal protein S4 [Musa acuminata AAA Group]
GSMUA_Achr11G20860_001	49.9463	48.3916	50.5641	239.489	242.183	238.519	49.644	240.074	2.27379	3.69771851829956e-314	PCP_PSEFL Pyrrolidone-carboxylate peptidase OS=Pseudomonas fluorescens GN=pcp PE=3 SV=1	pyrrolidone-carboxylate peptidase isoform 1 [Vitis vinifera]	PREDICTED: pyrrolidone-carboxylate peptidase isoform 1 [Vitis vinifera]
GSMUA_Achr11G20880_001	12.1215	13.7133	12.6308	33.3004	35.371	35.9065	12.832	34.869	1.4422	8.72024e-31	GPAT4_BOVIN Glycerol-3-phosphate acyltransferase 4 OS=Bos taurus GN=AGPAT6 PE=3 SV=1	glycerol-3-phosphate acyltransferase 3-like [Solanum lycopersicum]	PREDICTED: glycerol-3-phosphate acyltransferase 3-like [Solanum lycopersicum]
GSMUA_Achr11G20900_001	6.06103	5.39236	6.22573	15.3824	12.8355	14.9047	5.903	14.384	1.28494	5.47859e-16	NPS13_ARATH Novel plant SNARE 13 OS=Arabidopsis thaliana GN=NPSN13 PE=1 SV=1	hypothetical protein PRUPE_ppa010000mg [Prunus persica]	hypothetical protein PRUPE_ppa010000mg [Prunus persica]
GSMUA_Achr11G20940_001	4.21786	6.7407	5.91077	37.1181	40.6071	44.4657	5.633	40.74	2.85447	1.41414e-82	NA	uncharacterized protein LOC101297935 [Fragaria vesca subsp. vesca]	PREDICTED: uncharacterized protein LOC101297935 [Fragaria vesca subsp. vesca]
GSMUA_Achr11G21010_001	0.528188	0.831285	0.487804	17.1531	23.4564	23.8604	0.626	21.5	5.10203	9.56477e-39	TIP22_MAIZE Aquaporin TIP2-2 OS=Zea mays GN=TIP2-2 PE=2 SV=1	Os02g0658100 [Oryza sativa Japonica Group]	Os02g0658100 [Oryza sativa Japonica Group]
GSMUA_Achr11G21060_001	60.1961	58.5576	67.4781	2.52479	3.78598	1.90388	62.087	2.748	-4.49784	1.44368e-101	PX114_ORYSJ Peroxisomal membrane protein 11-4 OS=Oryza sativa subsp. japonica GN=PEX11-4 PE=2 SV=2	peroxisomal membrane protein 11-4 [Vitis vinifera]	PREDICTED: peroxisomal membrane protein 11-4 [Vitis vinifera]
GSMUA_Achr11G21080_001	6.53214	7.65008	7.78346	2.8287	3.56469	3.5354	7.332	3.32	-1.14302	3.31595e-10	SCL6_ARATH Scarecrow-like protein 6 OS=Arabidopsis thaliana GN=SCL6 PE=1 SV=1	uncharacterized protein LOC101253139 [Solanum lycopersicum]	PREDICTED: uncharacterized protein LOC101253139 [Solanum lycopersicum]
GSMUA_Achr11G21100_001	5.44749	5.48088	5.63262	1.48224	1.23667	1.91514	5.53	1.555	-1.83036	9.95678e-30	ORP2A_ARATH Oxysterol-binding protein-related protein 2A OS=Arabidopsis thaliana GN=ORP2A PE=2 SV=1	predicted protein [Populus trichocarpa]	predicted protein [Populus trichocarpa]
GSMUA_Achr11G21130_001	10.057	11.1312	8.75357	23.0013	28.1739	26.52	9.991	25.908	1.3747	4.71687e-22	CBSX5_ARATH CBS domain-containing protein CBSX5 OS=Arabidopsis thaliana GN=CBSX5 PE=2 SV=2	unknown protein [Oryza sativa Japonica Group]	unknown protein [Oryza sativa Japonica Group]
GSMUA_Achr11G21170_001	0.590581	0	0	1.73053	1.88785	1.3021	0.207	1.65	2.99476	0.031232	TRXM1_ORYSJ Thioredoxin M1, chloroplastic OS=Oryza sativa subsp. japonica GN=Os02g0639900 PE=2 SV=1	predicted protein [Hordeum vulgare subsp. vulgare]	predicted protein [Hordeum vulgare subsp. vulgare]
GSMUA_Achr11G21180_001	13.9487	19.8107	16.8259	8.6423	8.57765	5.84075	16.872	7.697	-1.13226	7.93384e-07	MSBP2_ARATH Membrane steroid-binding protein 2 OS=Arabidopsis thaliana GN=MSBP2 PE=1 SV=1	hypothetical protein SORBIDRAFT_01g017840 [Sorghum bicolor]	hypothetical protein SORBIDRAFT_01g017840 [Sorghum bicolor]
GSMUA_Achr11G21220_001	6.42407	9.2544	10.2092	84.8723	90.999	94.1351	8.639	90.012	3.38118	4.74915e-254	SPZX_ARATH Serpin-ZX OS=Arabidopsis thaliana GN=At1g47710 PE=1 SV=1	Protein Z, putative [Ricinus communis]	Protein Z, putative [Ricinus communis]
GSMUA_Achr11G21230_001	15.9282	17.0034	16.8389	35.9528	38.249	37.517	16.6	37.25	1.16606	7.93953e-39	SRPR_DROME Signal recognition particle receptor subunit alpha homolog OS=Drosophila melanogaster GN=Gtp-bp PE=1 SV=2	signal recognition particle receptor alpha subunit, putative [Ricinus communis]	signal recognition particle receptor alpha subunit, putative [Ricinus communis]
GSMUA_Achr11G21340_001	52.6225	48.3221	49.716	1.42628	1.7077	3.0171	50.23	2.06	-4.60783	1.15644e-87	PSB28_ORYSJ Photosystem II reaction center PSB28 protein, chloroplastic OS=Oryza sativa subsp. japonica GN=PSB28 PE=2 SV=2	uncharacterized protein LOC100306491 [Glycine max]	uncharacterized protein LOC100306491 [Glycine max]
GSMUA_Achr11G21360_001	2.51182	3.23799	2.9304	1.29983	1.34355	1.36736	2.903	1.347	-1.10779	4.04181e-06	Y103_SYNY3 Uncharacterized protein sll0103 OS=Synechocystis sp. (strain PCC 6803 / Kazusa) GN=sll0103 PE=4 SV=1	uncharacterized protein LOC100832360 [Brachypodium distachyon]	PREDICTED: uncharacterized protein LOC100832360 [Brachypodium distachyon]
GSMUA_Achr11G21480_001	19.7299	19.2174	16.117	9.61066	8.40928	8.40789	18.365	8.819	-1.05827	5.59674e-05	MAD50_ORYSJ MADS-box transcription factor 50 OS=Oryza sativa subsp. japonica GN=MADS50 PE=2 SV=1	suppressor of overexpression of constans 1 [Vigna unguiculata]	suppressor of overexpression of constans 1 [Vigna unguiculata]
GSMUA_Achr11G21520_001	511.998	510.892	559.037	86.0513	92.7747	91.9199	527.319	90.259	-2.54653	4.83813e-175	BCH_GENLU Beta-carotene 3-hydroxylase, chloroplastic OS=Gentiana lutea GN=BHY PE=2 SV=1	beta-carotene hydroxylase [Elaeis oleifera]	beta-carotene hydroxylase [Elaeis oleifera]
GSMUA_Achr11G21580_001	23.9593	24.6577	26.7904	2.58686	1.82426	2.28835	25.146	2.243	-3.48683	6.79571e-104	SLAC1_ARATH Guard cell S-type anion channel SLAC1 OS=Arabidopsis thaliana GN=SLAC1 PE=1 SV=1	Os04g0574700 [Oryza sativa Japonica Group]	Os04g0574700 [Oryza sativa Japonica Group]
GSMUA_Achr11G21610_001	4.23056	1.4001	0	10.6295	15.4805	4.90908	1.887	10.35	2.45546	0.0318167	NA	hypothetical protein OsI_09751 [Oryza sativa Indica Group]	hypothetical protein OsI_09751 [Oryza sativa Indica Group]
GSMUA_Achr11G21630_001	2.07773	2.06945	2.8811	0.488818	0.210853	0	2.353	0.243	-3.27547	0.000643266	DRE1E_ORYSJ Dehydration-responsive element-binding protein 1E OS=Oryza sativa subsp. japonica GN=DREB1E PE=2 SV=1	ethylene responsive transcription factor [Elaeis guineensis]	ethylene responsive transcription factor [Elaeis guineensis]
GSMUA_Achr11G21650_001	35.7263	37.5684	36.3025	77.9799	82.9425	78.5881	36.542	79.847	1.12768	1.84687e-57	FB345_ARATH F-box protein At4g00755 OS=Arabidopsis thaliana GN=At4g00755 PE=2 SV=1	hypothetical protein OsI_09740 [Oryza sativa Indica Group]	hypothetical protein OsI_09740 [Oryza sativa Indica Group]
GSMUA_Achr11G21660_001	4.07427	3.11835	2.84429	8.72994	10.5794	7.11977	3.356	8.82	1.39404	5.3218e-07	P2A13_ARATH F-box protein PP2-A13 OS=Arabidopsis thaliana GN=PP2A13 PE=1 SV=1	F-box protein PP2-A13-like [Brachypodium distachyon]	PREDICTED: F-box protein PP2-A13-like [Brachypodium distachyon]
GSMUA_Achr11G21700_001	177.376	190.769	184.958	664.11	678.632	705.556	184.378	682.776	1.88875	8.10175e-236	ANL2_ARATH Homeobox-leucine zipper protein ANTHOCYANINLESS 2 OS=Arabidopsis thaliana GN=ANL2 PE=2 SV=1	unnamed protein product [Vitis vinifera]	unnamed protein product [Vitis vinifera]
GSMUA_Achr11G21710_001	5.50654	5.29059	5.35701	1.18234	2.37368	2.24012	5.395	1.942	-1.47408	1.81773e-10	XB33_ORYSJ Probable E3 ubiquitin-protein ligase XBOS33 OS=Oryza sativa subsp. japonica GN=XBOS33 PE=2 SV=1	E3 ubiquitin-protein ligase XBAT33 [Vitis vinifera]	PREDICTED: E3 ubiquitin-protein ligase XBAT33 [Vitis vinifera]
GSMUA_Achr11G21720_001	1.9618	0.944561	2.29095	0	0	0.379279	1.742	0.136	-3.67907	0.0298212	CET1_TOBAC CEN-like protein 1 OS=Nicotiana tabacum GN=CET1 PE=2 SV=1	brother of FT and TFL1 protein [Glycine max]	brother of FT and TFL1 protein [Glycine max]
GSMUA_Achr11G21750_001	2.25658	3.30198	3.03594	8.64795	10.0502	7.13879	2.875	8.622	1.58446	1.52383e-13	TIC32_ARATH Short-chain dehydrogenase TIC 32, chloroplastic OS=Arabidopsis thaliana GN=TIC32 PE=2 SV=1	short-chain dehydrogenase TIC 32, chloroplastic [Vitis vinifera]	PREDICTED: short-chain dehydrogenase TIC 32, chloroplastic [Vitis vinifera]
GSMUA_Achr11G21760_001	39.6975	35.9256	44.4221	221.783	272.81	300.642	40.025	265.088	2.7275	2.22626e-29	DOF37_ARATH Dof zinc finger protein DOF3.7 OS=Arabidopsis thaliana GN=DOF3.7 PE=1 SV=2	dof zinc finger protein DOF4.6-like [Vitis vinifera]	PREDICTED: dof zinc finger protein DOF4.6-like [Vitis vinifera]
GSMUA_Achr11G21780_001	1.14691	2.91008	2.76107	13.7025	15.0959	13.1275	2.283	13.985	2.61488	3.46784e-11	STHX_ARATH Probable salt tolerance-like protein At1g75540 OS=Arabidopsis thaliana GN=At1g75540 PE=1 SV=1	hypothetical protein ZEAMMB73_301969 [Zea mays]	TPA: hypothetical protein ZEAMMB73_301969 [Zea mays]
GSMUA_Achr11G21810_001	7.65136	8.69674	8.07798	20.1055	18.9009	18.0284	8.152	19.022	1.22244	6.35954e-18	C84A1_ARATH Cytochrome P450 84A1 OS=Arabidopsis thaliana GN=CYP84A1 PE=2 SV=1	putative cytochrome P450 superfamily protein [Zea mays]	TPA: putative cytochrome P450 superfamily protein [Zea mays]
GSMUA_Achr11G21860_001	17.5435	16.243	15.3936	6.36074	5.17062	5.55363	16.403	5.705	-1.52366	6.48673e-43	STIP_SOYBN Heat shock protein STI OS=Glycine max GN=STI PE=2 SV=1	Os02g0644100 [Oryza sativa Japonica Group]	Os02g0644100 [Oryza sativa Japonica Group]
GSMUA_Achr11G21940_001	20.407	19.3812	20.2451	53.8995	56.9354	52.9868	20.021	54.617	1.44784	1.17569e-42	NA	unnamed protein product [Vitis vinifera]	unnamed protein product [Vitis vinifera]
GSMUA_Achr11G21960_001	14.4786	15.7736	14.8373	32.3697	26.6786	31.4758	15.04	30.185	1.00503	1.58661e-14	NA	Os04g0166600 [Oryza sativa Japonica Group]	Os04g0166600 [Oryza sativa Japonica Group]
GSMUA_Achr11G22030_001	1.98522	2.19355	3.55127	8.21504	7.47807	11.2242	2.587	8.982	1.79576	4.62243e-07	PERK8_ARATH Proline-rich receptor-like protein kinase PERK8 OS=Arabidopsis thaliana GN=PERK8 PE=1 SV=1	lysM domain receptor-like kinase 3-like [Fragaria vesca subsp. vesca]	PREDICTED: lysM domain receptor-like kinase 3-like [Fragaria vesca subsp. vesca]
GSMUA_Achr11G22040_001	4.86383	4.35302	4.22256	2.00589	1.98035	1.80603	4.49	1.941	-1.20992	4.70609e-11	NA	uncharacterized protein LOC100793574 [Glycine max]	PREDICTED: uncharacterized protein LOC100793574 [Glycine max]
GSMUA_Achr11G22050_001	184.888	190.04	184.495	52.4847	53.3738	54.6532	186.484	53.514	-1.80106	7.62717458810149e-315	NA	ruBisCO large subunit-binding protein subunit alpha, chloroplastic-like [Vitis vinifera]	PREDICTED: ruBisCO large subunit-binding protein subunit alpha, chloroplastic-like [Vitis vinifera]
GSMUA_Achr11G22070_001	19.8654	20.9137	24.2233	3.3168	2.51215	1.77706	21.677	2.545	-3.09043	2.01034e-57	SMO11_ARATH Methylsterol monooxygenase 1-1 OS=Arabidopsis thaliana GN=SMO1-1 PE=1 SV=1	Os10g0545200 [Oryza sativa Japonica Group]	Os10g0545200 [Oryza sativa Japonica Group]
GSMUA_Achr11G22150_001	0.600017	0.588521	0.630759	1.26797	1.37625	1.14127	0.616	1.272	1.0461	0.00569207	TEX2_MOUSE Testis-expressed sequence 2 protein OS=Mus musculus GN=Tex2 PE=1 SV=2	conserved hypothetical protein [Ricinus communis]	conserved hypothetical protein [Ricinus communis]
GSMUA_Achr11G22180_001	4.08178	3.31379	3.47816	1.77781	1.61803	0	3.635	1.142	-1.67039	0.0268274	YSL14_ORYSJ Probable metal-nicotianamine transporter YSL14 OS=Oryza sativa subsp. japonica GN=YSL14 PE=2 SV=1	probable metal-nicotianamine transporter YSL7-like isoform 2 [Solanum lycopersicum]	PREDICTED: probable metal-nicotianamine transporter YSL7-like isoform 2 [Solanum lycopersicum]
GSMUA_Achr11G22190_001	9.65269	9.18055	9.12566	1.20454	1.2126	0.788742	9.33	1.079	-3.11218	7.45047e-51	YSL12_ORYSJ Probable metal-nicotianamine transporter YSL12 OS=Oryza sativa subsp. japonica GN=YSL12 PE=2 SV=2	probable metal-nicotianamine transporter YSL12-like [Brachypodium distachyon]	PREDICTED: probable metal-nicotianamine transporter YSL12-like [Brachypodium distachyon]
GSMUA_Achr11G22200_001	16.0902	15.3539	16.5362	2.43227	2.24766	2.34013	16.003	2.35	-2.76761	1.15167e-59	NA	uncharacterized protein LOC100253004 [Vitis vinifera]	PREDICTED: uncharacterized protein LOC100253004 [Vitis vinifera]
GSMUA_Achr11G22220_001	0.373807	0.171856	0.356246	1.83023	0.884618	0.844977	0.311	1.197	1.94444	0.0143198	STSY_RAUSE Strictosidine synthase OS=Rauvolfia serpentina GN=STR1 PE=1 SV=1	adipocyte plasma membrane-associated protein-like [Vitis vinifera]	PREDICTED: adipocyte plasma membrane-associated protein-like [Vitis vinifera]
GSMUA_Achr11G22260_001	17.4129	17.3855	16.449	35.4441	37.9553	31.6979	17.092	35.042	1.03576	1.74291e-17	GPT_DICDI UDP-N-acetylglucosamine--dolichyl-phosphate N-acetylglucosaminephosphotransferase OS=Dictyostelium discoideum GN=alg7 PE=3 SV=1	UDP-N-acetylglucosamine--dolichyl-phosphate N-acetylglucosaminephosphotransferase-like [Fragaria vesca subsp. vesca]	PREDICTED: UDP-N-acetylglucosamine--dolichyl-phosphate N-acetylglucosaminephosphotransferase-like [Fragaria vesca subsp. vesca]
GSMUA_Achr11G22290_001	5.98619	5.63024	4.30825	1.97735	0.916038	1.3863	5.318	1.437	-1.88782	5.28816e-11	P2C27_ARATH Probable protein phosphatase 2C 27 OS=Arabidopsis thaliana GN=At2g33700 PE=2 SV=1	probable protein phosphatase 2C 27 isoform 2 [Vitis vinifera]	PREDICTED: probable protein phosphatase 2C 27 isoform 2 [Vitis vinifera]
GSMUA_Achr11G22300_001	1577.4	1597.04	1607.66	41.1812	39.5139	40.9159	1594.04	40.547	-5.29695	0	G3PB_ARATH Glyceraldehyde-3-phosphate dehydrogenase B, chloroplastic OS=Arabidopsis thaliana GN=GAPB PE=1 SV=2	glyceraldehyde-3-phosphate dehydrogenase B, chloroplastic-like [Fragaria vesca subsp. vesca]	PREDICTED: glyceraldehyde-3-phosphate dehydrogenase B, chloroplastic-like [Fragaria vesca subsp. vesca]
GSMUA_Achr11G22310_001	1045.92	1055.95	1118.74	37.8867	35.2188	32.784	1073.55	35.307	-4.92629	0	G3PB_PEA Glyceraldehyde-3-phosphate dehydrogenase B, chloroplastic OS=Pisum sativum GN=GAPB PE=2 SV=2	Glyceraldehyde-3-phosphate dehydrogenase [Medicago truncatula]	Glyceraldehyde-3-phosphate dehydrogenase [Medicago truncatula]
GSMUA_Achr11G22330_001	1.46068	1.58965	1.25798	0.649837	0.626759	0.652381	1.446	0.653	-1.14691	0.00134847	ZDH17_ARATH Probable S-acyltransferase At4g15080 OS=Arabidopsis thaliana GN=At4g15080 PE=1 SV=1	hypothetical protein OsI_17137 [Oryza sativa Indica Group]	hypothetical protein OsI_17137 [Oryza sativa Indica Group]
GSMUA_Achr11G22390_001	4.04179	4.66654	4.41554	11.6231	11.3424	14.3582	4.385	12.451	1.50561	1.30477e-18	NPC1_PIG Niemann-Pick C1 protein OS=Sus scrofa GN=NPC1 PE=2 SV=1	niemann-Pick C1 protein-like [Vitis vinifera]	PREDICTED: niemann-Pick C1 protein-like [Vitis vinifera]
GSMUA_Achr11G22500_001	7.15792	6.80416	6.5278	2.4559	2.71562	1.91058	6.84	2.371	-1.5285	2.87057e-18	CRTI_SYNY3 Phytoene dehydrogenase OS=Synechocystis sp. (strain PCC 6803 / Kazusa) GN=pds PE=3 SV=2	hypothetical protein PRUPE_ppa003998mg [Prunus persica]	hypothetical protein PRUPE_ppa003998mg [Prunus persica]
GSMUA_Achr11G22510_001	0.130299	0	0	0.978332	1.06158	1.1676	0.053	1.079	4.34756	7.93082e-10	PEK13_ARATH Proline-rich receptor-like protein kinase PERK13 OS=Arabidopsis thaliana GN=PERK13 PE=2 SV=1	receptor-like cytosolic serine/threonine-protein kinase RBK1-like [Brachypodium distachyon]	PREDICTED: receptor-like cytosolic serine/threonine-protein kinase RBK1-like [Brachypodium distachyon]
GSMUA_Achr11G22530_001	1.41451	1.46992	2.61597	218.363	217.063	228.553	1.843	221.336	6.90804	0	ADF5_ORYSJ Actin-depolymerizing factor 5 OS=Oryza sativa subsp. japonica GN=ADF5 PE=2 SV=1	actin-depolymerizing factor 5-like [Brachypodium distachyon]	PREDICTED: actin-depolymerizing factor 5-like [Brachypodium distachyon]
GSMUA_Achr11G22550_001	19.1959	21.1134	20.142	1.66541	1.66821	1.84618	20.16	1.737	-3.53683	1.18502e-103	SCP18_ARATH Serine carboxypeptidase-like 18 OS=Arabidopsis thaliana GN=SCPL18 PE=2 SV=2	serine carboxypeptidase-like 18-like isoform 1 [Brachypodium distachyon]	PREDICTED: serine carboxypeptidase-like 18-like isoform 1 [Brachypodium distachyon]
GSMUA_Achr11G22580_001	0.171025	0	0	9.28475	11.9259	10.7804	0.067	10.674	7.31572	2.32159e-32	SMO11_ARATH Methylsterol monooxygenase 1-1 OS=Arabidopsis thaliana GN=SMO1-1 PE=1 SV=1	LOC100282314 [Zea mays]	LOC100282314 [Zea mays]
GSMUA_Achr11G22590_001	0.179629	0.504213	0.175331	11.0899	13.1945	10.9958	0.296	11.77	5.31337	1.59721e-27	NAC94_ARATH Putative NAC domain-containing protein 94 OS=Arabidopsis thaliana GN=ANAC094 PE=2 SV=1	uncharacterized protein LOC100816770 [Glycine max]	uncharacterized protein LOC100816770 [Glycine max]
GSMUA_Achr11G22640_001	13.8058	19.6803	17.5281	34.6076	39.0411	40.3733	17.015	38.017	1.15984	1.07803e-17	HA22I_ARATH HVA22-like protein i OS=Arabidopsis thaliana GN=HVA22I PE=2 SV=2	HVA22-like protein i-like [Brachypodium distachyon]	PREDICTED: HVA22-like protein i-like [Brachypodium distachyon]
GSMUA_Achr11G22660_001	145.321	113.838	243.785	280.031	463.881	294.255	167.658	346.066	1.04553	8.602e-05	NA	NA	NA
GSMUA_Achr11G22690_001	126.034	137.646	139.004	31.2459	41.418	34.9445	134.238	35.879	-1.90358	6.91952e-114	NA	B0616E02-H0507E05.5 [Oryza sativa Indica Group]	B0616E02-H0507E05.5 [Oryza sativa Indica Group]
GSMUA_Achr11G22730_001	12.8905	12.9951	13.5266	26.6769	30.5937	29.9315	13.147	29.077	1.14514	5.43942e-32	FAO2_LOTJA Long-chain-alcohol oxidase FAO2 OS=Lotus japonicus GN=FAO2 PE=2 SV=1	hypothetical protein PRUPE_ppa021498mg, partial [Prunus persica]	hypothetical protein PRUPE_ppa021498mg, partial [Prunus persica]
GSMUA_Achr11G22760_001	6.93591	7.17731	7.06096	0.333901	0.13954	0.910158	7.068	0.471	-3.9075	1.82276e-17	NAC22_ARATH NAC domain-containing protein 21/22 OS=Arabidopsis thaliana GN=NAC021 PE=1 SV=2	NAC protein [Musa acuminata AAA Group]	NAC protein [Musa acuminata AAA Group]
GSMUA_Achr11G22770_001	1.57292	3.29744	2.10732	0.80552	0.234431	0.759929	2.336	0.61	-1.93716	0.0205353	NA	NA	NA
GSMUA_Achr11G22820_001	0	0.588567	0.100418	4.67695	6.51609	4.55808	0.24	5.26	4.45396	1.4134e-19	MYB4_ORYSJ Myb-related protein Myb4 OS=Oryza sativa subsp. japonica GN=MYB4 PE=2 SV=2	putative MYB DNA-binding domain superfamily protein [Zea mays]	putative MYB DNA-binding domain superfamily protein [Zea mays]
GSMUA_Achr11G22830_001	20.954	24.3723	22.7663	52.8497	53.3736	52.3735	22.708	52.876	1.21941	9.51046e-51	GLYG_MOUSE Glycogenin-1 OS=Mus musculus GN=Gyg1 PE=2 SV=3	uncharacterized protein LOC100248394 [Vitis vinifera]	PREDICTED: uncharacterized protein LOC100248394 [Vitis vinifera]
GSMUA_Achr11G22840_001	119.792	133.031	131.362	20.958	23.8604	26.2934	128.072	23.714	-2.43314	4.62246e-87	PALY_BROFI Phenylalanine ammonia-lyase OS=Bromheadia finlaysoniana GN=PAL PE=2 SV=1	phenylalanine ammonia lyase [Musa acuminata AAA Group]	phenylalanine ammonia lyase [Musa acuminata AAA Group]
GSMUA_Achr11G22870_001	1.96289	1.83713	1.99408	0.954959	0.92298	0.827317	1.941	0.912	-1.08969	0.000541965	ARFR_ORYSJ Auxin response factor 18 OS=Oryza sativa subsp. japonica GN=ARF18 PE=2 SV=1	hypothetical protein PRUPE_ppa002195mg [Prunus persica]	hypothetical protein PRUPE_ppa002195mg [Prunus persica]
GSMUA_Achr11G22920_001	16.492	17.9924	15.7144	35.7776	33.6981	36.0269	16.743	35.178	1.07112	1.43115e-26	Y305_SYNY3 TVP38/TMEM64 family membrane protein slr0305 OS=Synechocystis sp. (strain PCC 6803 / Kazusa) GN=slr0305 PE=3 SV=1	hypothetical protein [Zea mays]	hypothetical protein [Zea mays]
GSMUA_Achr11G23040_001	7.634	8.85479	8.21277	3.63798	3.16424	3.23904	8.244	3.357	-1.29617	8.05368e-05	VAP21_ARATH Vesicle-associated protein 2-1 OS=Arabidopsis thaliana GN=PVA21 PE=2 SV=1	hypothetical protein SORBIDRAFT_04g033220 [Sorghum bicolor]	hypothetical protein SORBIDRAFT_04g033220 [Sorghum bicolor]
GSMUA_Achr11G23060_001	144.282	154.35	154.74	50.064	44.8695	41.0156	151.134	45.326	-1.73742	2.39329e-106	NA	hypothetical protein SORBIDRAFT_01g028840 [Sorghum bicolor]	hypothetical protein SORBIDRAFT_01g028840 [Sorghum bicolor]
GSMUA_Achr11G23110_001	8.57744	8.97169	10.1811	1.88154	2.13766	1.55814	9.253	1.869	-2.30765	1.41104e-39	GAT26_ARATH GATA transcription factor 26 OS=Arabidopsis thaliana GN=GATA26 PE=2 SV=1	predicted protein [Populus trichocarpa]	predicted protein [Populus trichocarpa]
GSMUA_Achr11G23310_001	2.07131	3.41055	2.17368	0	0	0	2.562	0.01	-8.00113	0.0464297	NA	Contains similarity to GMFP4 from Glycine max gb|U64915. ESTs gb|AV442477, gb|AV441037, gb|AV534954, gb|AV560678 and gb|AV518757 come from this gene [Arabidopsis thaliana]	Contains similarity to GMFP4 from Glycine max gb|U64915. ESTs gb|AV442477, gb|AV441037, gb|AV534954, gb|AV560678 and gb|AV518757 come from this gene [Arabidopsis thaliana]
GSMUA_Achr11G23360_001	66.3967	64.0968	73.5333	24.6563	23.1687	23.2018	68.019	23.686	-1.5219	8.09113e-62	ROC3_ARATH 31 kDa ribonucleoprotein, chloroplastic OS=Arabidopsis thaliana GN=RBP31 PE=1 SV=1	OSIGBa0142I02-OSIGBa0101B20.3 [Oryza sativa Indica Group]	OSIGBa0142I02-OSIGBa0101B20.3 [Oryza sativa Indica Group]
GSMUA_Achr11G23370_001	1.01872	0.46748	2.09715	3.28599	3.77988	2.67568	1.204	3.257	1.43571	0.0120404	NA	conserved hypothetical protein [Ricinus communis]	conserved hypothetical protein [Ricinus communis]
GSMUA_Achr11G23420_001	0.22206	0.0417692	0.107151	1.27489	1.27165	0.958088	0.134	1.178	3.13603	7.84338e-14	Y1501_ARATH Putative WEB family protein At1g65010, chloroplastic OS=Arabidopsis thaliana GN=At1g65010 PE=1 SV=1	unnamed protein product [Vitis vinifera]	unnamed protein product [Vitis vinifera]
GSMUA_Achr11G23480_001	8.02325	6.17268	6.68259	1.01452	1.22812	1.58962	6.97	1.287	-2.43715	1.04833e-24	PMTL_ARATH Probable methyltransferase PMT21 OS=Arabidopsis thaliana GN=ERD3 PE=2 SV=1	predicted protein [Populus trichocarpa]	predicted protein [Populus trichocarpa]
GSMUA_Achr11G23550_001	105.871	104.235	108.815	288.852	298.841	298.911	106.317	295.545	1.47501	3.16287e-199	U73B3_ARATH UDP-glycosyltransferase 73B3 OS=Arabidopsis thaliana GN=UGT73B3 PE=2 SV=1	UDP-glycosyltransferase 73B3-like [Fragaria vesca subsp. vesca]	PREDICTED: UDP-glycosyltransferase 73B3-like [Fragaria vesca subsp. vesca]
GSMUA_Achr11G23560_001	42.4621	40.8361	44.4736	11.3266	12.002	10.423	42.601	11.261	-1.91955	8.09213e-59	SODF_SOYBN Superoxide dismutase [Fe], chloroplastic OS=Glycine max GN=SODB PE=2 SV=1	iron superoxide dismutase [Musa acuminata AAA Group]	iron superoxide dismutase [Musa acuminata AAA Group]
GSMUA_Achr11G23570_001	3.60757	3.76253	4.02506	0.435428	0.248086	0.79164	3.808	0.502	-2.92327	2.21227e-15	FAO4A_ARATH Long-chain-alcohol oxidase FAO4A OS=Arabidopsis thaliana GN=FAO4A PE=2 SV=2	hypothetical protein PRUPE_ppa014756mg [Prunus persica]	hypothetical protein PRUPE_ppa014756mg [Prunus persica]
GSMUA_Achr11G23580_001	4.7212	4.09912	3.67902	1.81165	2.21672	1.3802	4.176	1.813	-1.20374	1.02255e-09	PPR35_ARATH Pentatricopeptide repeat-containing protein At1g11900 OS=Arabidopsis thaliana GN=At1g11900 PE=2 SV=1	hypothetical protein OsI_20368 [Oryza sativa Indica Group]	hypothetical protein OsI_20368 [Oryza sativa Indica Group]
GSMUA_Achr11G23590_001	33.7831	35.1749	37.086	13.9627	11.3817	14.7519	35.358	13.375	-1.4025	1.09487e-35	RPT2_ARATH Root phototropism protein 2 OS=Arabidopsis thaliana GN=RPT2 PE=1 SV=2	root phototropism protein 2 [Vitis vinifera]	PREDICTED: root phototropism protein 2 [Vitis vinifera]
GSMUA_Achr11G23650_001	0.0967029	0.0894309	0.0924325	1.56401	0.727321	1.00144	0.103	1.108	3.42724	0.000527727	RF2B_ORYSJ Transcription factor RF2b OS=Oryza sativa subsp. japonica GN=RF2b PE=1 SV=1	transcription factor RF2b-like [Vitis vinifera]	PREDICTED: transcription factor RF2b-like [Vitis vinifera]
GSMUA_Achr11G23660_001	0.120607	0	0	11.427	7.81095	8.14106	0.05	9.136	7.51349	6.39891e-26	EXPA2_ORYSJ Expansin-A2 OS=Oryza sativa subsp. japonica GN=EXPA2 PE=2 SV=2	expansin 1 [Musa acuminata]	expansin 1 [Musa acuminata]
GSMUA_Achr11G23670_001	18.073	22.3301	22.9655	10.2176	10.2421	9.9951	21.133	10.162	-1.05631	1.9273e-11	PER4_VITVI Peroxidase 4 OS=Vitis vinifera GN=GSVIVT00023967001 PE=1 SV=1	Full=Peroxidase 4; Flags: Precursor	RecName: Full=Peroxidase 4; Flags: Precursor
GSMUA_Achr11G23780_001	199.418	207.438	212.132	83.7897	88.6245	88.5577	206.339	87.001	-1.24591	1.57743e-99	NA	Full=Ferritin-1, chloroplastic; AltName: Full=NtFer1; Flags: Precursor	RecName: Full=Ferritin-1, chloroplastic; AltName: Full=NtFer1; Flags: Precursor
GSMUA_Achr11G23830_001	1.79721	2.45082	2.60505	195.923	204.819	196.616	2.294	199.129	6.43969	0	DIOX3_PAPSO Codeine O-demethylase OS=Papaver somniferum GN=CODM PE=1 SV=1	codeine O-demethylase-like [Glycine max]	PREDICTED: codeine O-demethylase-like [Glycine max]
GSMUA_Achr11G23860_001	9.47558	11.9878	11.9396	3.5485	4.3806	2.10856	11.144	3.356	-1.73145	1.84607e-11	NA	uncharacterized protein LOC100823988 [Brachypodium distachyon]	PREDICTED: uncharacterized protein LOC100823988 [Brachypodium distachyon]
GSMUA_Achr11G23870_001	0.871302	0.755406	0.659781	1.63415	2.49884	1.23615	0.772	1.8	1.22132	0.0125801	AP2_ARATH Floral homeotic protein APETALA 2 OS=Arabidopsis thaliana GN=AP2 PE=1 SV=1	Os07g0235800 [Oryza sativa Japonica Group]	Os07g0235800 [Oryza sativa Japonica Group]
GSMUA_Achr11G23900_001	0.825073	0.500059	0.511608	2.55589	2.08534	3.19427	0.622	2.622	2.07568	1.5369e-08	RBOHH_ARATH Putative respiratory burst oxidase homolog protein H OS=Arabidopsis thaliana GN=RBOHH PE=3 SV=1	hypothetical protein SORBIDRAFT_03g039050 [Sorghum bicolor]	hypothetical protein SORBIDRAFT_03g039050 [Sorghum bicolor]
GSMUA_Achr11G23910_001	0.522756	0.502238	1.03529	3.2114	2.34784	3.29843	0.697	2.963	2.08783	2.40777e-06	RBOHH_ARATH Putative respiratory burst oxidase homolog protein H OS=Arabidopsis thaliana GN=RBOHH PE=3 SV=1	putative respiratory burst oxidase [Oryza sativa Japonica Group]	putative respiratory burst oxidase [Oryza sativa Japonica Group]
GSMUA_Achr11G23940_001	1.82084	1.93758	2.19866	0	0.201412	0	1.996	0.077	-4.69611	0.000151587	NA	uncharacterized protein LOC100825763 [Brachypodium distachyon]	PREDICTED: uncharacterized protein LOC100825763 [Brachypodium distachyon]
GSMUA_Achr11G23970_001	75.2886	76.073	83.0192	154.523	156.53	159.09	78.137	156.724	1.00415	7.39954e-17	ZAT11_ARATH Zinc finger protein ZAT11 OS=Arabidopsis thaliana GN=ZAT11 PE=2 SV=1	Os05g0114400 [Oryza sativa Japonica Group]	Os05g0114400 [Oryza sativa Japonica Group]
GSMUA_Achr11G24030_001	15.1908	15.6089	15.5051	0.299906	0.422112	0.869716	15.445	0.541	-4.83537	1.03079e-98	HERC2_DROME Probable E3 ubiquitin-protein ligase HERC2 OS=Drosophila melanogaster GN=HERC2 PE=1 SV=3	hypothetical protein SORBIDRAFT_03g039710 [Sorghum bicolor]	hypothetical protein SORBIDRAFT_03g039710 [Sorghum bicolor]
GSMUA_Achr11G24050_001	21.3511	21.7455	20.7059	90.2226	89.146	88.6828	21.277	89.36	2.07033	3.84203e-168	P2C03_ARATH Protein phosphatase 2C 3 OS=Arabidopsis thaliana GN=AIP1 PE=1 SV=1	probable protein phosphatase 2C 24 [Vitis vinifera]	PREDICTED: probable protein phosphatase 2C 24 [Vitis vinifera]
GSMUA_Achr11G24060_001	0.910566	1.84264	3.00666	93.4498	88.0191	97.7683	1.93	93.089	5.59194	1.96706e-274	TRNH1_ARATH Tropinone reductase homolog At1g07440 OS=Arabidopsis thaliana GN=At1g07440 PE=1 SV=1	hypothetical protein PRUPE_ppa009941mg [Prunus persica]	hypothetical protein PRUPE_ppa009941mg [Prunus persica]
GSMUA_Achr11G24100_001	17.2579	17.5816	19.1867	5.82568	6.64348	7.14462	18.019	6.548	-1.46039	2.80357e-71	RN2H_SYNY3 Uncharacterized ribonuclease sll1290 OS=Synechocystis sp. (strain PCC 6803 / Kazusa) GN=sll1290 PE=3 SV=1	uncharacterized ribonuclease sll1290-like [Vitis vinifera]	PREDICTED: uncharacterized ribonuclease sll1290-like [Vitis vinifera]
GSMUA_Achr11G24120_001	112.529	107.691	111.042	419.249	385.266	399.614	110.431	401.386	1.86185	3.06368e-118	HSPR2_ARATH Nematode resistance protein-like HSPRO2 OS=Arabidopsis thaliana GN=HSPRO2 PE=1 SV=1	Hs1 [Hordeum vulgare]	Hs1 [Hordeum vulgare]
GSMUA_Achr11G24140_001	1.56741	7.91693	5.07506	0	0	0	4.863	0.01	-8.9257	0.00535468	TAAC_ARATH Thylakoid ADP,ATP carrier protein, chloroplastic OS=Arabidopsis thaliana GN=TAAC PE=1 SV=1	unnamed protein product [Vitis vinifera]	unnamed protein product [Vitis vinifera]
GSMUA_Achr11G24160_001	13.2425	14.5388	14.4042	1.90515	2.85038	2.42732	14.072	2.404	-2.54932	3.33224e-78	DDB2_ARATH Protein DAMAGED DNA-BINDING 2 OS=Arabidopsis thaliana GN=DDB2 PE=1 SV=1	DNA damage-binding protein, putative [Ricinus communis]	DNA damage-binding protein, putative [Ricinus communis]
GSMUA_Achr11G24210_001	28.1675	27.0635	27.7059	9.80972	8.64673	9.62874	27.656	9.372	-1.56116	6.13364e-38	NA	uncharacterized protein LOC100253483 [Vitis vinifera]	PREDICTED: uncharacterized protein LOC100253483 [Vitis vinifera]
GSMUA_Achr11G24220_001	0.0620461	0.0564091	0.0579185	8.17771	9.13688	9.48584	0.069	8.943	7.01802	2.2864e-73	LAC22_ORYSJ Laccase-22 OS=Oryza sativa subsp. japonica GN=LAC22 PE=2 SV=2	Full=Laccase-22; AltName: Full=Benzenediol:oxygen oxidoreductase 22; AltName: Full=Diphenol oxidase 22; AltName: Full=Urishiol oxidase 22; Flags: Precursor	RecName: Full=Laccase-22; AltName: Full=Benzenediol:oxygen oxidoreductase 22; AltName: Full=Diphenol oxidase 22; AltName: Full=Urishiol oxidase 22; Flags: Precursor
GSMUA_Achr11G24310_001	27.5763	30.8587	33.3158	201.535	193.369	196.081	30.594	197.005	2.68691	2.3712e-225	ESCA_ARATH Putative DNA-binding protein ESCAROLA OS=Arabidopsis thaliana GN=ESC PE=2 SV=1	predicted protein [Hordeum vulgare subsp. vulgare]	predicted protein [Hordeum vulgare subsp. vulgare]
GSMUA_Achr11G24320_001	4771.67	4877.87	4927.99	14.5855	15.0867	13.5505	4859.19	14.418	-8.3967	0	RCA2_LARTR Ribulose bisphosphate carboxylase/oxygenase activase 2, chloroplastic OS=Larrea tridentata GN=RCA2 PE=2 SV=1	rubisco activase [Zantedeschia aethiopica]	rubisco activase [Zantedeschia aethiopica]
GSMUA_Achr11G24330_001	5.96149	4.55311	6.31123	2.71352	1.66306	1.22121	5.619	1.876	-1.58265	3.87397e-08	NA	uncharacterized protein LOC100244777 [Vitis vinifera]	PREDICTED: uncharacterized protein LOC100244777 [Vitis vinifera]
GSMUA_Achr11G24350_001	70.1582	65.8986	64.0084	5.91147	6.21876	6.20729	66.698	6.123	-3.44533	6.79962e-207	PGL1B_ARATH PGR5-like protein 1B, chloroplastic OS=Arabidopsis thaliana GN=PGRL1B PE=1 SV=1	PGR5-like protein 1B, chloroplastic-like [Solanum lycopersicum]	PREDICTED: PGR5-like protein 1B, chloroplastic-like [Solanum lycopersicum]
GSMUA_Achr11G24380_001	0.112979	0.405186	0.732124	1.9151	1.24503	2.62616	0.427	1.939	2.183	0.000901933	E13B_WHEAT Glucan endo-1,3-beta-glucosidase OS=Triticum aestivum GN=GLC1 PE=2 SV=1	unnamed protein product [Vitis vinifera]	unnamed protein product [Vitis vinifera]
GSMUA_Achr11G24400_001	468.32	513.818	530.988	878.382	1112.27	1043.01	504.385	1011.23	1.00352	1.48164e-41	MT4A_ORYSJ Metallothionein-like protein 4A OS=Oryza sativa subsp. japonica GN=MT4A PE=2 SV=1	metallothionein-like protein [Musa acuminata]	metallothionein-like protein [Musa acuminata]
GSMUA_Achr11G24420_001	2.14665	2.27705	1.56851	0.412533	0.846972	0.508518	2.007	0.599	-1.74441	0.00746988	DOF51_ARATH Dof zinc finger protein DOF5.1 OS=Arabidopsis thaliana GN=DOF5.1 PE=2 SV=1	Os03g0821200 [Oryza sativa Japonica Group]	Os03g0821200 [Oryza sativa Japonica Group]
GSMUA_Achr11G24470_001	41.6551	42.0151	45.3161	103.782	97.5758	100.497	43.005	100.628	1.22646	2.18599e-52	NA	Os05g0113500 [Oryza sativa Japonica Group]	Os05g0113500 [Oryza sativa Japonica Group]
GSMUA_Achr11G24480_001	0.414324	0	0.414506	45.4994	49.3993	42.3332	0.286	45.754	7.32174	2.37762e-53	ZAT11_ARATH Zinc finger protein ZAT11 OS=Arabidopsis thaliana GN=ZAT11 PE=2 SV=1	zinc finger protein ZAT12-like [Vitis vinifera]	PREDICTED: zinc finger protein ZAT12-like [Vitis vinifera]
GSMUA_Achr11G24570_001	35.8565	35.338	37.1345	16.523	16.8998	17.2854	36.12	16.913	-1.09467	5.64518e-13	NA	histone H4.3 [Zea mays]	TPA: histone H4.3 [Zea mays]
GSMUA_Achr11G24630_001	9.89497	9.50485	9.35022	17.5469	23.7236	25.7936	9.593	22.365	1.22119	0.000725958	NFYB8_ARATH Nuclear transcription factor Y subunit B-8 OS=Arabidopsis thaliana GN=NFYB8 PE=2 SV=1	nuclear transcription factor Y subunit B [Zea mays]	nuclear transcription factor Y subunit B [Zea mays]
GSMUA_Achr11G24650_001	10.9755	10.5527	13.1893	41.0088	41.4127	39.7076	11.582	40.72	1.81385	4.36418e-49	IRX9_ARATH Probable beta-1,4-xylosyltransferase IRX9 OS=Arabidopsis thaliana GN=IRX9 PE=2 SV=1	Os05g0123100 [Oryza sativa Japonica Group]	Os05g0123100 [Oryza sativa Japonica Group]
GSMUA_Achr11G24660_001	5.65763	6.54341	2.99749	0.879886	1.87813	0.893357	5.076	1.227	-2.04856	0.00071069	NA	uncharacterized protein LOC100833075 [Brachypodium distachyon]	PREDICTED: uncharacterized protein LOC100833075 [Brachypodium distachyon]
GSMUA_Achr11G24680_001	19.7428	22.556	25.1757	52.0049	51.2003	48.2343	22.501	50.49	1.16601	3.82046e-22	NA	conserved hypothetical protein [Ricinus communis]	conserved hypothetical protein [Ricinus communis]
GSMUA_Achr11G24700_001	11.3817	10.9591	12.4248	4.83247	3.61603	4.04224	11.599	4.174	-1.4745	1.259e-16	RBM34_HUMAN RNA-binding protein 34 OS=Homo sapiens GN=RBM34 PE=1 SV=2	31 kDa ribonucleoprotein, chloroplastic [Vitis vinifera]	PREDICTED: 31 kDa ribonucleoprotein, chloroplastic [Vitis vinifera]
GSMUA_Achr11G24730_001	9.33762	8.05401	9.12109	2.15679	4.08675	3.91537	8.848	3.396	-1.38151	6.88119e-13	C3H33_ORYSJ Zinc finger CCCH domain-containing protein 33 OS=Oryza sativa subsp. japonica GN=Os05g0128200 PE=2 SV=1	Full=Zinc finger CCCH domain-containing protein 33; Short=OsC3H33	RecName: Full=Zinc finger CCCH domain-containing protein 33; Short=OsC3H33
GSMUA_Achr11G24780_001	0.325485	0.35121	0.541706	16.2212	13.8194	12.6513	0.416	14.241	5.09732	2.96719e-64	PDC2_ORYSI Pyruvate decarboxylase isozyme 2 OS=Oryza sativa subsp. indica GN=PDC2 PE=2 SV=2	pyruvate decarboxylase [Lycoris aurea]	pyruvate decarboxylase [Lycoris aurea]
GSMUA_Achr11G24800_001	13.6798	14.8229	15.4905	54.4624	47.5935	50.7761	14.674	50.954	1.79593	2.28188e-50	NA	uncharacterized protein LOC101303434 [Fragaria vesca subsp. vesca]	PREDICTED: uncharacterized protein LOC101303434 [Fragaria vesca subsp. vesca]
GSMUA_Achr11G24820_001	28.7764	29.6526	31.249	84.0149	91.8119	84.196	29.903	86.684	1.53548	4.06736e-77	DRE2A_ORYSJ Dehydration-responsive element-binding protein 2A OS=Oryza sativa subsp. japonica GN=DREB2A PE=2 SV=1	ERF transcription factor ERF1 [Camellia sinensis]	ERF transcription factor ERF1 [Camellia sinensis]
GSMUA_Achr11G24920_001	2.09503	1.75111	1.27247	3.87546	3.94784	4.25348	1.716	4.036	1.23388	5.04964e-07	HAK9_ORYSJ Probable potassium transporter 9 OS=Oryza sativa subsp. japonica GN=HAK9 PE=2 SV=1	unnamed protein product [Vitis vinifera]	unnamed protein product [Vitis vinifera]
GSMUA_Achr11G24950_001	39.8114	35.9385	34.4545	10.6175	12.4756	13.389	36.745	12.171	-1.5941	2.32072e-48	NA	TSI1 [Nicotiana tabacum]	TSI1 [Nicotiana tabacum]
GSMUA_Achr11G25030_001	20.9239	20.576	23.3014	10.493	9.99925	10.6544	21.61	10.392	-1.05623	3.37759e-38	C3H53_ORYSJ Zinc finger CCCH domain-containing protein 53 OS=Oryza sativa subsp. japonica GN=Os07g0682400 PE=2 SV=1	Os07g0682400 [Oryza sativa Japonica Group]	Os07g0682400 [Oryza sativa Japonica Group]
GSMUA_Achr11G25050_001	5.46164	3.64284	4.16093	11.2215	12.1586	10.2585	4.432	11.223	1.34043	2.41591e-14	Y1491_ARATH DUF246 domain-containing protein At1g04910 OS=Arabidopsis thaliana GN=At1g04910 PE=1 SV=1	predicted protein [Hordeum vulgare subsp. vulgare]	predicted protein [Hordeum vulgare subsp. vulgare]
GSMUA_Achr11G25090_001	4.55873	5.33731	5.58007	0.712329	0.731246	0.667345	5.169	0.714	-2.85589	1.38604e-20	DOF33_ARATH Dof zinc finger protein DOF3.3 OS=Arabidopsis thaliana GN=DOF3.3 PE=1 SV=2	TPA_inf: Dof-type zinc finger protein 15 [Sorghum bicolor]	TPA_inf: Dof-type zinc finger protein 15 [Sorghum bicolor]
GSMUA_Achr11G25110_001	1.3186	0.812618	1.15316	2.44507	2.53485	2.69194	1.105	2.567	1.21604	4.28911e-07	RGA3_SOLBU Putative disease resistance protein RGA3 OS=Solanum bulbocastanum GN=RGA3 PE=2 SV=2	leucine-rich repeat containing protein, putative [Ricinus communis]	leucine-rich repeat containing protein, putative [Ricinus communis]
GSMUA_Achr11G25170_001	8.80806	9.39214	9.23686	3.51156	5.41484	3.96836	9.156	4.308	-1.0877	8.06003e-17	PP135_ARATH Pentatricopeptide repeat-containing protein At1g80270, mitochondrial OS=Arabidopsis thaliana GN=At1g80270 PE=1 SV=1	pentatricopeptide repeat-containing protein At1g80270, mitochondrial-like [Brachypodium distachyon]	PREDICTED: pentatricopeptide repeat-containing protein At1g80270, mitochondrial-like [Brachypodium distachyon]
GSMUA_Achr11G25190_001	79.254	73.998	79.9811	22.2219	20.4827	22.8297	77.754	21.855	-1.83095	4.39765e-177	TGA1B_TOBAC TGACG-sequence-specific DNA-binding protein TGA-1B (Fragment) OS=Nicotiana tabacum GN=TGA1B PE=2 SV=1	uncharacterized protein LOC100836250 [Brachypodium distachyon]	PREDICTED: uncharacterized protein LOC100836250 [Brachypodium distachyon]
GSMUA_Achr11G25220_001	240.335	251.372	255.8	70.6859	75.536	71.1834	249.179	72.478	-1.78157	4.01066e-241	NA	conserved hypothetical protein [Ricinus communis]	conserved hypothetical protein [Ricinus communis]
GSMUA_Achr11G25250_001	3.64083	3.95853	5.54462	1.07137	1.50691	0.529449	4.391	1.046	-2.06967	0.0301176	NA	autophagy-related protein 8i [Vitis vinifera]	PREDICTED: autophagy-related protein 8i [Vitis vinifera]
GSMUA_Achr11G25260_001	32.7381	32.9753	32.4624	86.1311	89.6589	89.7018	32.735	88.507	1.43496	4.68572e-95	ACLA2_ORYSJ ATP-citrate synthase alpha chain protein 2 OS=Oryza sativa subsp. japonica GN=ACLA-2 PE=2 SV=2	ATP-citrate synthase alpha chain protein 3-like [Solanum lycopersicum]	PREDICTED: ATP-citrate synthase alpha chain protein 3-like [Solanum lycopersicum]
GSMUA_Achr11G25280_001	5.41828	7.04724	4.86163	19.6622	16.4048	18.4711	5.786	18.189	1.65243	7.81872e-26	S2544_PONAB Solute carrier family 25 member 44 OS=Pongo abelii GN=SLC25A44 PE=2 SV=2	hypothetical protein SORBIDRAFT_03g013340 [Sorghum bicolor]	hypothetical protein SORBIDRAFT_03g013340 [Sorghum bicolor]
GSMUA_Achr11G25310_001	0.294039	0	1.44294	5.48576	4.7879	2.97581	0.589	4.426	2.90966	0.000157853	OCS1_MAIZE Ocs element-binding factor 1 OS=Zea mays GN=OBF1 PE=2 SV=2	bZIP2 protein [Craterostigma plantagineum]	bZIP2 protein [Craterostigma plantagineum]
GSMUA_Achr11G25430_001	6.661	4.98052	5.25198	3.17193	1.80616	2.80392	5.641	2.604	-1.11522	3.10148e-06	PP19_ARATH Serine/threonine-protein phosphatase PP1 isozyme 9 OS=Arabidopsis thaliana GN=TOPP9 PE=2 SV=1	Os01g0349400 [Oryza sativa Japonica Group]	Os01g0349400 [Oryza sativa Japonica Group]
GSMUA_Achr11G25550_001	1.58104	1.63754	1.11836	6.19118	5.4925	6.0252	1.456	5.913	2.02188	6.10951e-10	PER3_ARATH Peroxidase 3 OS=Arabidopsis thaliana GN=PER3 PE=2 SV=1	putative peroxidase [Cinnamomum micranthum f. kanehirae]	putative peroxidase [Cinnamomum micranthum f. kanehirae]
GSMUA_Achr11G25610_001	7.13775	6.4718	6.70011	16.3067	16.6055	15.9123	6.78	16.285	1.26419	2.04146e-33	CTR1_ARATH Serine/threonine-protein kinase CTR1 OS=Arabidopsis thaliana GN=CTR1 PE=1 SV=1	serine/threonine-protein kinase CTR1-like [Vitis vinifera]	PREDICTED: serine/threonine-protein kinase CTR1-like [Vitis vinifera]
[truncated: 7,513 more rows]

## Sheet: S3
Table S3. DEGs after cold treatment in WT.
Gene ID	WT_rep1	WT_rep2	WT_rep3	WT_cold_rep1	WT_cold_rep2	WT_cold_rep3	WT_ave	WT_cold_ave	Log2 FC	p-value	SwissProt	NR	Description
[truncated: 8,811 more rows]

## Sheet: S4
Table S4. Cold responsive genes affected by the transgene.
[truncated: 6,149 more rows]

[truncated: 15 more sheets: S5, S6, S7, S8, S9, S10, S11, S12, S13, S14, S15, S16, S17, S18, S19]
